# Supplementary material for: Crystal structure of {bis­[2-(3,5-di­methyl­pyrazol-1-yl-κN 2)eth­yl]amine-κN}chlorido­platinum(II) chloride dihydrate
Source: Acta Crystallogr E Crystallogr Commun. 2015 Mar 21;71(Pt 4):m98–9. doi: 10.1107/S2056989015005307 (PMC4438831; doi:10.1107/S2056989015005307)
Supplement: Supplementary file 1 [file e-71-00m98-sup1.cif]

##############################################################################
#                                                                            #
# This CIF contains the data in a paper accepted for publication in          #
# Acta Crystallographica Section E. It conforms to the requirements of       #
# Notes for Authors for Acta Crystallographica Section E, and has been       #
# peer reviewed under the auspices of the IUCr Commission on Journals.       #
#                                                                            #
# Full details of the Crystallographic Information File format               #
# are given in the paper "The Crystallographic Information File (CIF):       #
# a New Standard Archive File for Crystallography" by S. R. Hall, F. H.      #
# Allen and I. D. Brown [Acta Cryst. (1991), A47, 655-685].                  #
#                                                                            #
# The current version of the core CIF dictionary is obtainable from          #
# ftp://ftp.iucr.org/pub/cif_core.dic.                                       #
#                                                                            #
# Software is freely available for graphical display of the structure(s)     #
# in this CIF. For information consult the CIF software page                 #
# http://www.iucr.org/resources/cif/software.                                #
#                                                                            #
# This file may be used for bona fide research purposes within the           #
# scientific community so long as proper attribution is given to the journal # 
# article from which it was obtained.                                        #
#                                                                            #
##############################################################################
data_I
_database_code_depnum_ccdc_archive 'CCDC 1054111'
_audit_creation_method     SHELXL-2014/7
_database_code_CSD     ?
_chemical_name_systematic
;\
{Bis[2-(3,5-dimethylpyrazol-1-yl-\k<i>N</i>^2^)ethyl]amine-\
\k<i>N</i>}chloridoplatinum(II) chloride dihydrate
;
_chemical_name_common     ?
_chemical_formula_moiety     'C14 H23 Cl N5 Pt +, Cl -, 2(H2 O)'
_chemical_formula_sum     'C14 H27 Cl2 N5 O2 Pt'
_chemical_formula_iupac     '[Pt Cl (C14 H23 N5)] Cl, 2H2 O'
_chemical_formula_weight     563.39
_chemical_melting_point     ?
_shelx_space_group_comment     ?
_space_group_crystal_system     monoclinic
_space_group_name_H-M_alt     'P 21/n'
_space_group_name_Hall     '-P 2yn'
loop_
    _space_group_symop_operation_xyz
    'x, y, z'
    '-x+1/2, y+1/2, -z+1/2'
    '-x, -y, -z'
    'x-1/2, -y-1/2, z-1/2'
_cell_length_a     7.944(4)
_cell_length_b     22.523(4)
_cell_length_c     11.783(2)
_cell_angle_alpha     90
_cell_angle_beta     109.34(2)
_cell_angle_gamma     90
_cell_volume     1989.1(11)
_cell_formula_units_Z     4
_cell_measurement_reflns_used     74
_cell_measurement_theta_min     4.57
_cell_measurement_theta_max     12.49
_cell_measurement_temperature     291(2)
_exptl_crystal_description     Irregular
_exptl_crystal_colour     Yellow
_exptl_crystal_size_max     0.60
_exptl_crystal_size_mid     0.40
_exptl_crystal_size_min     0.18
_exptl_crystal_density_diffrn     1.881
_exptl_crystal_density_meas     ?
_exptl_crystal_density_method     ?
_exptl_crystal_F_000     1096
_exptl_absorpt_coefficient_mu     7.339
_exptl_absorpt_correction_type     refdelf
_exptl_absorpt_process_details
;
(Walker & Stuart, 1983)
;
_shelx_estimated_absorpt_T_min     ?
_shelx_estimated_absorpt_T_max     ?
_exptl_absorpt_correction_T_min     0.0242
_exptl_absorpt_correction_T_max     0.1106
_diffrn_ambient_temperature     291(2)
_diffrn_radiation_type     MoK\a
_diffrn_radiation_wavelength     0.71073
_diffrn_radiation_monochromator     graphite
_diffrn_measurement_device_type     'Bruker P4'
_diffrn_measurement_method     '2\q/\w scans'
_diffrn_detector_area_resol_mean     ?
_diffrn_reflns_number     4492
_diffrn_reflns_av_R_equivalents     0.0567
_diffrn_reflns_theta_min     1.808
_diffrn_reflns_theta_max     25.025
_diffrn_reflns_theta_full     25.025
_diffrn_measured_fraction_theta_max     0.992
_diffrn_measured_fraction_theta_full     0.992
_diffrn_reflns_limit_h_min     -9
_diffrn_reflns_limit_h_max     1
_diffrn_reflns_limit_k_min     -26
_diffrn_reflns_limit_k_max     1
_diffrn_reflns_limit_l_min     -13
_diffrn_reflns_limit_l_max     14
_diffrn_standards_number     3
_diffrn_standards_interval_count     97
_diffrn_standards_interval_time     ?
_diffrn_standards_decay_%     1
loop_
    _diffrn_standard_refln_index_h
    _diffrn_standard_refln_index_k
    _diffrn_standard_refln_index_l
    1 -3 1
    2 2 -2
    2 4 -1
_refine_special_details     ?
_reflns_number_total     3482
_reflns_number_gt     3032
_reflns_threshold_expression     I>2\s(I)
_refine_ls_structure_factor_coef     Fsqd
_refine_ls_matrix_type     full
_refine_ls_R_factor_all     0.0581
_refine_ls_R_factor_gt     0.0521
_refine_ls_wR_factor_gt     0.1325
_refine_ls_wR_factor_ref     0.1383
_refine_ls_goodness_of_fit_ref     1.048
_refine_ls_restrained_S_all     1.048
_refine_ls_number_reflns     3482
_refine_ls_number_parameters     233
_refine_ls_number_restraints     4
_refine_ls_number_constraints     0
_refine_ls_hydrogen_treatment     mixed
_refine_ls_weighting_scheme     calc
_refine_ls_weighting_details
             'w=1/[\s^2^(Fo^2^)+(0.0808P)^2^+10.4703P] where P=(Fo^2^+2Fc^2^)/3'
_atom_sites_solution_hydrogens     geom
_atom_sites_solution_primary     direct
_atom_sites_solution_secondary     difmap
_refine_ls_shift/su_max     0.001
_refine_ls_shift/su_mean     0.000
_refine_diff_density_max     2.957
_refine_diff_density_min     -1.257
_refine_ls_extinction_method     none
_refine_ls_extinction_coef     .
loop_
    _atom_type_symbol
    _atom_type_description
    _atom_type_scat_dispersion_real
    _atom_type_scat_dispersion_imag
    _atom_type_scat_source
    'C' 'C' 0.0033 0.0016
                         'International Tables Vol C Tables 4.2.6.8 and 6.1.1.4'
    'H' 'H' 0.0000 0.0000
                         'International Tables Vol C Tables 4.2.6.8 and 6.1.1.4'
    'N' 'N' 0.0061 0.0033
                         'International Tables Vol C Tables 4.2.6.8 and 6.1.1.4'
    'O' 'O' 0.0106 0.0060
                         'International Tables Vol C Tables 4.2.6.8 and 6.1.1.4'
    'Cl' 'Cl' 0.1484 0.1585
                         'International Tables Vol C Tables 4.2.6.8 and 6.1.1.4'
    'Pt' 'Pt' -1.7033 8.3905
                         'International Tables Vol C Tables 4.2.6.8 and 6.1.1.4'
_computing_data_collection
;
XSCANS (Siemens, 1996)
;
_computing_cell_refinement
;
XSCANS (Siemens, 1996)
;
_computing_data_reduction
;
XSCANS (Siemens, 1996)
;
_computing_structure_solution
;
SHELXS2014 (Sheldrick, 2008)
;
_computing_structure_refinement
;
SHELXL2014 (Sheldrick, 2015)
;
_computing_molecular_graphics
;
SHELXTL (Sheldrick, 2008) and Mercury (Macrae <i>et al.</i>,
2008)'
;
_computing_publication_material
;
SHELXL2014 (Sheldrick, 2008)
;
loop_
    _atom_site_type_symbol
    _atom_site_label
    _atom_site_fract_x
    _atom_site_fract_y
    _atom_site_fract_z
    _atom_site_U_iso_or_equiv
    _atom_site_adp_type
    _atom_site_calc_flag
    _atom_site_occupancy
    _atom_site_disorder_assembly
    _atom_site_disorder_group
    Pt Pt1 0.29461(4) 0.17362(2) 0.81174(3) 0.04691(17) Uani d 1 . .
    Cl Cl1 0.4903(3) 0.22408(12) 0.9706(2) 0.0666(6) Uani d 1 . .
    Cl Cl2 0.2473(5) 0.01323(18) 0.3417(3) 0.0959(10) Uani d 1 . .
    N N1 0.3971(10) 0.2093(3) 0.6922(7) 0.0529(17) Uani d 1 . .
    N N2 0.4257(12) 0.1738(3) 0.6053(8) 0.0557(19) Uani d 1 . .
    C C3 0.4939(12) 0.2055(5) 0.5363(9) 0.057(2) Uani d 1 . .
    C C4 0.5163(14) 0.2619(5) 0.5808(9) 0.064(2) Uani d 1 . .
    H H4A 0.5659 0.2935 0.5522 0.077 Uiso calc 1 . .
    C C5 0.4526(13) 0.2634(4) 0.6751(9) 0.059(2) Uani d 1 . .
    C C6 0.5244(18) 0.1798(5) 0.4275(11) 0.074(3) Uani d 1 . .
    H H6A 0.5841 0.1423 0.4478 0.111 Uiso calc 1 . .
    H H6B 0.5968 0.2065 0.3999 0.111 Uiso calc 1 . .
    H H6C 0.4118 0.1742 0.3650 0.111 Uiso calc 1 . .
    C C7 0.431(2) 0.3173(5) 0.7433(12) 0.080(4) Uani d 1 . .
    H H7A 0.3608 0.3075 0.7930 0.121 Uiso calc 1 . .
    H H7B 0.3725 0.3480 0.6877 0.121 Uiso calc 1 . .
    H H7C 0.5465 0.3310 0.7930 0.121 Uiso calc 1 . .
    C C8 0.3519(13) 0.1130(5) 0.5867(10) 0.060(2) Uani d 1 . .
    H H8A 0.4091 0.0888 0.6570 0.073 Uiso calc 1 . .
    H H8B 0.3729 0.0949 0.5179 0.073 Uiso calc 1 . .
    C C9 0.1509(12) 0.1172(4) 0.5650(9) 0.055(2) Uani d 1 . .
    H H9A 0.1014 0.1508 0.5134 0.066 Uiso calc 1 . .
    H H9B 0.0923 0.0815 0.5247 0.066 Uiso calc 1 . .
    N N10 0.1180(10) 0.1241(3) 0.6811(7) 0.0542(18) Uani d 1 . .
    H H10A 0.1296 0.0876 0.7115 0.065 Uiso calc 1 . .
    N N11 0.1783(9) 0.1329(3) 0.9188(7) 0.0512(17) Uani d 1 . .
    N N12 -0.0039(10) 0.1288(3) 0.8745(7) 0.0530(17) Uani d 1 . .
    C C13 -0.0607(13) 0.0933(4) 0.9487(10) 0.060(2) Uani d 1 . .
    C C14 0.0871(13) 0.0748(5) 1.0375(10) 0.064(3) Uani d 1 . .
    H H14A 0.0893 0.0502 1.1013 0.077 Uiso calc 1 . .
    C C15 0.2331(12) 0.0988(4) 1.0167(8) 0.053(2) Uani d 1 . .
    C C16 -0.2500(13) 0.0794(5) 0.9250(11) 0.071(3) Uani d 1 . .
    H H16A -0.3143 0.1154 0.9261 0.107 Uiso calc 1 . .
    H H16B -0.2613 0.0529 0.9860 0.107 Uiso calc 1 . .
    H H16C -0.2982 0.0609 0.8476 0.107 Uiso calc 1 . .
    C C17 0.4253(14) 0.0902(6) 1.0886(10) 0.071(3) Uani d 1 . .
    H H17A 0.4955 0.1200 1.0669 0.106 Uiso calc 1 . .
    H H17B 0.4632 0.0516 1.0724 0.106 Uiso calc 1 . .
    H H17C 0.4409 0.0935 1.1727 0.106 Uiso calc 1 . .
    C C18 -0.1019(13) 0.1636(4) 0.7703(10) 0.060(2) Uani d 1 . .
    H H18A -0.0629 0.2047 0.7823 0.072 Uiso calc 1 . .
    H H18B -0.2283 0.1624 0.7596 0.072 Uiso calc 1 . .
    C C19 -0.0704(12) 0.1391(5) 0.6588(9) 0.064(3) Uani d 1 . .
    H H19A -0.1426 0.1038 0.6322 0.077 Uiso calc 1 . .
    H H19B -0.1081 0.1683 0.5948 0.077 Uiso calc 1 . .
    O O1 0.6546(14) 0.0365(5) 0.3986(10) 0.093(3) Uani d 1 . .
    H H11 0.68(2) 0.026(8) 0.471(6) 0.139 Uiso d 1 . .
    H H12 0.543(5) 0.030(8) 0.373(17) 0.139 Uiso d 1 . .
    O O2 0.1596(12) -0.0015(4) 0.7589(8) 0.076(2) Uani d 1 . .
    H H21 0.049(5) -0.001(7) 0.722(13) 0.114 Uiso d 1 . .
    H H22 0.205(17) -0.016(7) 0.710(10) 0.114 Uiso d 1 . .
loop_
    _atom_site_aniso_label
    _atom_site_aniso_U_11
    _atom_site_aniso_U_22
    _atom_site_aniso_U_33
    _atom_site_aniso_U_12
    _atom_site_aniso_U_13
    _atom_site_aniso_U_23
    Pt1 0.0457(2) 0.0476(2) 0.0468(3) -0.00155(12) 0.01444(16) 0.00047(13)
    Cl1 0.0658(14) 0.0665(15) 0.0609(14) -0.0101(12) 0.0120(11) -0.0062(12)
    Cl2 0.099(2) 0.111(3) 0.0747(19) -0.0099(19) 0.0257(17) -0.0069(18)
    N1 0.054(4) 0.055(4) 0.052(4) -0.006(3) 0.020(3) -0.003(3)
    N2 0.062(5) 0.055(5) 0.052(5) -0.001(3) 0.022(4) -0.002(3)
    C3 0.050(5) 0.067(6) 0.056(5) -0.004(4) 0.021(4) 0.006(5)
    C4 0.067(6) 0.067(6) 0.061(6) -0.004(5) 0.023(5) 0.013(5)
    C5 0.059(5) 0.059(6) 0.058(6) -0.006(4) 0.016(4) -0.003(4)
    C6 0.079(7) 0.083(8) 0.069(7) 0.001(6) 0.037(6) 0.004(6)
    C7 0.126(11) 0.046(6) 0.078(8) -0.017(6) 0.044(8) 0.000(5)
    C8 0.068(6) 0.060(6) 0.058(6) 0.002(5) 0.027(5) -0.009(5)
    C9 0.061(5) 0.048(5) 0.053(5) -0.007(4) 0.014(4) -0.002(4)
    N10 0.063(5) 0.042(4) 0.054(5) -0.002(3) 0.014(3) -0.005(3)
    N11 0.045(4) 0.048(4) 0.063(5) -0.001(3) 0.022(3) -0.002(3)
    N12 0.047(4) 0.056(4) 0.057(5) -0.002(3) 0.019(3) 0.000(4)
    C13 0.055(5) 0.052(5) 0.083(7) 0.001(4) 0.035(5) -0.004(5)
    C14 0.064(6) 0.074(7) 0.067(6) 0.002(5) 0.039(5) 0.008(5)
    C15 0.055(5) 0.061(6) 0.047(5) 0.006(4) 0.021(4) 0.007(4)
    C16 0.057(6) 0.073(7) 0.092(8) 0.006(5) 0.037(6) 0.005(6)
    C17 0.059(6) 0.089(8) 0.063(6) 0.008(5) 0.019(5) 0.016(6)
    C18 0.047(5) 0.056(5) 0.071(7) 0.003(4) 0.011(5) 0.000(5)
    C19 0.045(5) 0.081(7) 0.058(6) -0.004(5) 0.005(4) 0.007(5)
    O1 0.095(6) 0.083(6) 0.104(7) 0.008(5) 0.037(6) 0.015(5)
    O2 0.085(5) 0.084(5) 0.069(5) 0.028(4) 0.042(4) 0.025(4)
_geom_special_details     ?
loop_
    _geom_bond_atom_site_label_1
    _geom_bond_atom_site_label_2
    _geom_bond_site_symmetry_2
    _geom_bond_distance
    _geom_bond_publ_flag
    Pt1 N1 . 2.013(7) ?
    Pt1 N11 . 2.015(7) ?
    Pt1 N10 . 2.037(7) ?
    Pt1 Cl1 . 2.298(3) ?
    N1 C5 . 1.334(12) ?
    N1 N2 . 1.375(11) ?
    N2 C3 . 1.325(12) ?
    N2 C8 . 1.477(13) ?
    C3 C4 . 1.364(15) ?
    C3 C6 . 1.497(15) ?
    C4 C5 . 1.365(14) ?
    C4 H4A . 0.9300 ?
    C5 C7 . 1.497(15) ?
    C6 H6A . 0.9600 ?
    C6 H6B . 0.9600 ?
    C6 H6C . 0.9600 ?
    C7 H7A . 0.9600 ?
    C7 H7B . 0.9600 ?
    C7 H7C . 0.9600 ?
    C8 C9 . 1.534(13) ?
    C8 H8A . 0.9700 ?
    C8 H8B . 0.9700 ?
    C9 N10 . 1.483(12) ?
    C9 H9A . 0.9700 ?
    C9 H9B . 0.9700 ?
    N10 C19 . 1.470(12) ?
    N10 H10A . 0.8900 ?
    N11 C15 . 1.332(12) ?
    N11 N12 . 1.370(10) ?
    N12 C13 . 1.366(12) ?
    N12 C18 . 1.448(13) ?
    C13 C14 . 1.354(15) ?
    C13 C16 . 1.470(14) ?
    C14 C15 . 1.373(13) ?
    C14 H14A . 0.9300 ?
    C15 C17 . 1.493(14) ?
    C16 H16A . 0.9600 ?
    C16 H16B . 0.9600 ?
    C16 H16C . 0.9600 ?
    C17 H17A . 0.9600 ?
    C17 H17B . 0.9600 ?
    C17 H17C . 0.9600 ?
    C18 C19 . 1.520(16) ?
    C18 H18A . 0.9700 ?
    C18 H18B . 0.9700 ?
    C19 H19A . 0.9700 ?
    C19 H19B . 0.9700 ?
    O1 H11 . 0.85(2) ?
    O1 H12 . 0.85(2) ?
    O2 H21 . 0.84(2) ?
    O2 H22 . 0.84(2) ?
loop_
    _geom_angle_atom_site_label_1
    _geom_angle_atom_site_label_2
    _geom_angle_atom_site_label_3
    _geom_angle_site_symmetry_1
    _geom_angle_site_symmetry_3
    _geom_angle
    _geom_angle_publ_flag
    N1 Pt1 N11 . . 174.6(3) ?
    N1 Pt1 N10 . . 91.5(3) ?
    N11 Pt1 N10 . . 83.1(3) ?
    N1 Pt1 Cl1 . . 92.9(2) ?
    N11 Pt1 Cl1 . . 92.4(2) ?
    N10 Pt1 Cl1 . . 175.3(2) ?
    C5 N1 N2 . . 105.9(7) ?
    C5 N1 Pt1 . . 134.5(7) ?
    N2 N1 Pt1 . . 119.6(6) ?
    C3 N2 N1 . . 110.2(7) ?
    C3 N2 C8 . . 129.1(9) ?
    N1 N2 C8 . . 119.6(8) ?
    N2 C3 C4 . . 107.0(9) ?
    N2 C3 C6 . . 122.2(9) ?
    C4 C3 C6 . . 130.6(9) ?
    C3 C4 C5 . . 107.5(9) ?
    C3 C4 H4A . . 126.3 ?
    C5 C4 H4A . . 126.3 ?
    N1 C5 C4 . . 109.3(9) ?
    N1 C5 C7 . . 123.9(9) ?
    C4 C5 C7 . . 126.6(10) ?
    C3 C6 H6A . . 109.5 ?
    C3 C6 H6B . . 109.5 ?
    H6A C6 H6B . . 109.5 ?
    C3 C6 H6C . . 109.5 ?
    H6A C6 H6C . . 109.5 ?
    H6B C6 H6C . . 109.5 ?
    C5 C7 H7A . . 109.5 ?
    C5 C7 H7B . . 109.5 ?
    H7A C7 H7B . . 109.5 ?
    C5 C7 H7C . . 109.5 ?
    H7A C7 H7C . . 109.5 ?
    H7B C7 H7C . . 109.5 ?
    N2 C8 C9 . . 108.0(8) ?
    N2 C8 H8A . . 110.1 ?
    C9 C8 H8A . . 110.1 ?
    N2 C8 H8B . . 110.1 ?
    C9 C8 H8B . . 110.1 ?
    H8A C8 H8B . . 108.4 ?
    N10 C9 C8 . . 110.1(8) ?
    N10 C9 H9A . . 109.6 ?
    C8 C9 H9A . . 109.6 ?
    N10 C9 H9B . . 109.6 ?
    C8 C9 H9B . . 109.6 ?
    H9A C9 H9B . . 108.2 ?
    C19 N10 C9 . . 109.8(7) ?
    C19 N10 Pt1 . . 114.5(6) ?
    C9 N10 Pt1 . . 117.9(6) ?
    C19 N10 H10A . . 104.3 ?
    C9 N10 H10A . . 104.3 ?
    Pt1 N10 H10A . . 104.3 ?
    C15 N11 N12 . . 107.0(7) ?
    C15 N11 Pt1 . . 135.9(6) ?
    N12 N11 Pt1 . . 116.0(6) ?
    C13 N12 N11 . . 109.1(8) ?
    C13 N12 C18 . . 131.4(8) ?
    N11 N12 C18 . . 119.3(7) ?
    C14 C13 N12 . . 106.8(8) ?
    C14 C13 C16 . . 130.7(10) ?
    N12 C13 C16 . . 122.5(10) ?
    C13 C14 C15 . . 108.0(9) ?
    C13 C14 H14A . . 126.0 ?
    C15 C14 H14A . . 126.0 ?
    N11 C15 C14 . . 109.1(9) ?
    N11 C15 C17 . . 123.0(8) ?
    C14 C15 C17 . . 127.8(9) ?
    C13 C16 H16A . . 109.5 ?
    C13 C16 H16B . . 109.5 ?
    H16A C16 H16B . . 109.5 ?
    C13 C16 H16C . . 109.5 ?
    H16A C16 H16C . . 109.5 ?
    H16B C16 H16C . . 109.5 ?
    C15 C17 H17A . . 109.5 ?
    C15 C17 H17B . . 109.5 ?
    H17A C17 H17B . . 109.5 ?
    C15 C17 H17C . . 109.5 ?
    H17A C17 H17C . . 109.5 ?
    H17B C17 H17C . . 109.5 ?
    N12 C18 C19 . . 109.9(8) ?
    N12 C18 H18A . . 109.7 ?
    C19 C18 H18A . . 109.7 ?
    N12 C18 H18B . . 109.7 ?
    C19 C18 H18B . . 109.7 ?
    H18A C18 H18B . . 108.2 ?
    N10 C19 C18 . . 112.2(8) ?
    N10 C19 H19A . . 109.2 ?
    C18 C19 H19A . . 109.2 ?
    N10 C19 H19B . . 109.2 ?
    C18 C19 H19B . . 109.2 ?
    H19A C19 H19B . . 107.9 ?
    H11 O1 H12 . . 101(10) ?
    H21 O2 H22 . . 106(10) ?
loop_
    _geom_torsion_atom_site_label_1
    _geom_torsion_atom_site_label_2
    _geom_torsion_atom_site_label_3
    _geom_torsion_atom_site_label_4
    _geom_torsion_site_symmetry_1
    _geom_torsion_site_symmetry_2
    _geom_torsion_site_symmetry_3
    _geom_torsion_site_symmetry_4
    _geom_torsion
    _geom_torsion_publ_flag
    C5 N1 N2 C3 . . . . -1.0(11) ?
    Pt1 N1 N2 C3 . . . . -179.8(6) ?
    C5 N1 N2 C8 . . . . -170.2(9) ?
    Pt1 N1 N2 C8 . . . . 10.9(11) ?
    N1 N2 C3 C4 . . . . 2.2(11) ?
    C8 N2 C3 C4 . . . . 170.1(10) ?
    N1 N2 C3 C6 . . . . -174.6(9) ?
    C8 N2 C3 C6 . . . . -6.7(17) ?
    N2 C3 C4 C5 . . . . -2.5(12) ?
    C6 C3 C4 C5 . . . . 173.9(11) ?
    N2 N1 C5 C4 . . . . -0.6(11) ?
    Pt1 N1 C5 C4 . . . . 177.9(7) ?
    N2 N1 C5 C7 . . . . 174.4(11) ?
    Pt1 N1 C5 C7 . . . . -7.0(16) ?
    C3 C4 C5 N1 . . . . 1.9(12) ?
    C3 C4 C5 C7 . . . . -172.9(11) ?
    C3 N2 C8 C9 . . . . -112.7(11) ?
    N1 N2 C8 C9 . . . . 54.3(11) ?
    N2 C8 C9 N10 . . . . -79.8(10) ?
    C8 C9 N10 C19 . . . . 169.6(8) ?
    C8 C9 N10 Pt1 . . . . 36.0(10) ?
    C15 N11 N12 C13 . . . . 2.0(10) ?
    Pt1 N11 N12 C13 . . . . 171.7(6) ?
    C15 N11 N12 C18 . . . . 177.2(8) ?
    Pt1 N11 N12 C18 . . . . -13.1(10) ?
    N11 N12 C13 C14 . . . . -1.1(11) ?
    C18 N12 C13 C14 . . . . -175.5(10) ?
    N11 N12 C13 C16 . . . . -179.3(9) ?
    C18 N12 C13 C16 . . . . 6.3(16) ?
    N12 C13 C14 C15 . . . . -0.3(12) ?
    C16 C13 C14 C15 . . . . 177.7(11) ?
    N12 N11 C15 C14 . . . . -2.2(11) ?
    Pt1 N11 C15 C14 . . . . -168.8(7) ?
    N12 N11 C15 C17 . . . . 178.0(9) ?
    Pt1 N11 C15 C17 . . . . 11.4(16) ?
    C13 C14 C15 N11 . . . . 1.6(12) ?
    C13 C14 C15 C17 . . . . -178.7(11) ?
    C13 N12 C18 C19 . . . . -115.1(11) ?
    N11 N12 C18 C19 . . . . 71.0(11) ?
    C9 N10 C19 C18 . . . . -163.9(8) ?
    Pt1 N10 C19 C18 . . . . -28.6(11) ?
    N12 C18 C19 N10 . . . . -43.4(12) ?
loop_
    _geom_hbond_atom_site_label_D
    _geom_hbond_atom_site_label_H
    _geom_hbond_atom_site_label_A
    _geom_hbond_site_symmetry_A
    _geom_hbond_distance_DH
    _geom_hbond_distance_HA
    _geom_hbond_distance_DA
    _geom_hbond_angle_DHA
    _geom_hbond_publ_flag
    N10 H10A O2 . 0.89 2.08 2.960(11) 171.7 yes
    O1 H11 Cl2 3_656 0.85(2) 2.26(3) 3.105(11) 174 yes
    O1 H12 Cl2 . 0.85(2) 2.28(5) 3.123(11) 169 yes
    O2 H21 Cl2 3_556 0.84(2) 2.24(4) 3.063(10) 166 yes
    O2 H22 O1 3_656 0.84(2) 2.01(4) 2.839(13) 169 yes
_shelx_hkl_file
;
  -9 -11   3 316.039 36.7154   1
  -9 -11   4 484.184 40.0494   1
  -9 -11   5 156.483 33.7739   1
  -9 -11   6 86.2319  35.488   1
  -9 -10   7 62.2802 33.5519   1
  -9 -10   6 706.754  47.493   1
  -9 -10   5 24.6954 30.6715   1
  -9 -10   4 351.735 43.1176   1
  -9 -10   3 2.07335 32.1327   1
  -9 -10   2 31.6194 33.9011   1
  -9  -9   1 186.674 39.3983   1
  -9  -9   2 1440.94 57.5848   1
  -9  -9   3 78.9359 34.2345   1
  -9  -9   4 890.295 48.3575   1
  -9  -9   5 46.6353 32.8938   1
  -9  -9   6 56.6841 34.7372   1
  -9  -9   7  66.598 35.4323   1
  -9  -9   8 415.705 48.4324   1
  -9  -8   8 414.714 45.7805   1
  -9  -8   7 459.006 44.8863   1
  -9  -8   6 353.954 41.4946   1
  -9  -8   5 452.692 41.5299   1
  -9  -8   4 319.564 39.5471   1
  -9  -8   3 68.4521 35.6734   1
  -9  -8   2 91.6254  38.819   1
  -9  -8   1 274.658 44.9744   1
  -9  -7   0 4.57778 41.6671   1
  -9  -7   1 1167.87 56.7453   1
  -9  -7   2 130.244 37.2265   1
  -9  -7   3 1962.20 59.2269   1
  -9  -7   4 14.0946 31.0112   1
  -9  -7   5 533.996 40.6812   1
  -9  -7   6 88.7887  35.236   1
  -9  -7   7 197.294 37.8181   1
  -9  -7   8 34.9313 37.9456   1
  -9  -7   9 1143.52 57.8205   1
  -9  -6   9 530.469 47.5106   1
  -9  -6   8 49.4016 37.6978   1
  -9  -6   7 1840.74 59.3089   1
  -9  -6   6 53.0439 34.8685   1
  -9  -6   5 1159.53  49.448   1
  -9  -6   4 5.82039 32.5129   1
  -9  -6   3  175.15 38.3703   1
  -9  -6   2 3.65415 36.1472   1
  -9  -6   1 613.322 51.4417   1
  -9  -6   0  36.116 47.1289   1
  -9  -5   0 406.129 57.1864   1
  -9  -5   1  610.32 50.8442   1
  -9  -5   2 619.766 45.8002   1
  -9  -5   3 1322.21 50.7586   1
  -9  -5   4 884.943 43.4657   1
  -9  -5   5 295.824  35.537   1
  -9  -5   6 0.57534 31.9053   1
  -9  -5   7 53.0004 35.2589   1
  -9  -5   8 209.695 39.2401   1
  -9  -5   9 777.951 48.0573   1
  -9  -4   9 53.0256 36.2049   1
  -9  -4   8 1061.75 50.3035   1
  -9  -4   7 196.022 38.4191   1
  -9  -4   6 1690.03 52.3049   1
  -9  -4   5 3.68228 30.9656   1
  -9  -4   4  602.38 40.4427   1
  -9  -4   3  20.563 34.0035   1
  -9  -4   2 106.293 37.6054   1
  -9  -4   1 90.2825 42.1985   1
  -9  -4   0  852.76 72.8079   1
  -9  -3  -1 3.97222  73.536   1
  -9  -3   0 785.319 73.8344   1
  -9  -3   1 45.6513 42.0149   1
  -9  -3   2 2213.75 61.8202   1
  -9  -3   4 1728.30  50.269   1
  -9  -3   5 22.8714 30.0535   1
  -9  -3   6 129.452 33.3231   1
  -9  -3   7 29.3443 32.3807   1
  -9  -3   8 1065.69 47.5056   1
  -9  -3   9 10.5407 34.9466   1
  -9  -2  10 36.0412 40.3505   1
  -9  -2   9 175.571 38.3461   1
  -9  -2   8 752.862 45.8389   1
  -9  -2   7 287.403 37.9177   1
  -9  -2   6 1215.00 47.6042   1
  -9  -2   5 503.128 37.5221   1
  -9  -2   4 367.535  36.152   1
  -9  -2   3 18.0455 32.4271   1
  -9  -2   2 93.3257 37.6511   1
  -9  -2   1 20.7319 47.0481   1
  -9  -2   0 973.531 83.7867   1
  -9  -2  -1 549.289 92.4524   1
  -9  -1  -1  25.593 82.4737   1
  -9  -1   0 133.255 75.8387   1
  -9  -1   1 1183.84 65.9188   1
  -9  -1   2 400.512 41.2408   1
  -9  -1   3 1619.90 49.0739   1
  -9  -1   4  271.21 33.3479   1
  -9  -1   5 885.731 40.5728   1
  -9  -1   6 54.1562 29.6895   1
  -9  -1   7  192.56 32.1847   1
  -9  -1   8 164.597 33.4435   1
  -9  -1   9 908.716 46.3118   1
  -9  -1  10 253.626 43.3363   1
  -9   0   9 344.311 42.3485   1
  -9   0   7 1586.70  48.587   1
  -9   0   5 1799.92 49.8311   1
  -9   0   3  47.103 30.7181   1
  -9   0   1 587.273 64.1376   1
  -9   0  -1 1711.40 105.441   1
  -9   1  -1 96.4737 67.1238   1
  -9   1   0 19.0469 72.3108   1
  -9   1   1 1424.65 88.8224   1
  -9   1   2 345.614 39.8312   1
  -9   1   3 1373.24  44.047   1
  -9   1   4 256.872 32.1435   1
  -9   1   5 688.292 37.6663   1
  -9   1   6 64.5869 28.6894   1
  -9   1   7 180.764 33.1041   1
  -9   1   8 54.7469 32.7368   1
  -9   1   9 955.437 51.4752   1
  -9   1  10 213.286 46.4534   1
  -8   1  -1 98.5137 35.6374   1
  -8   1   0 2355.76 70.6334   1
  -8   1   1 1466.44 54.4827   1
  -8   1   2 3818.56 84.0421   1
  -8   1   3 1148.12 31.1414   1
  -8   1   4 1077.42 29.4632   1
  -8   1   5 164.394 19.6416   1
  -8   1   6 89.1751 18.6357   1
  -8   1   7 146.058 20.4586   1
  -8   1   8 1469.21 35.8952   1
  -8   1   9 693.638 29.1759   1
  -8   1  10 2720.43 66.8812   1
  -8   1  11 421.395 48.4507   1
  -8   1  12 575.203  60.534   1
  -8   0  12 468.224 61.4295   1
  -8   0  10 23.0511 34.1755   1
  -8   0   8 1384.79 36.3947   1
  -8   0   6 3061.80 71.2203   1
  -8   0   4 2871.56 72.5291   1
  -8   0   2 82.9521  22.161   1
  -8   0   0 873.462 56.8657   1
  -8  -1  -1 130.658 39.2929   1
  -8  -1   0 2340.64 67.9533   1
  -8  -1   1 1208.09  39.577   1
  -8  -1   2 3921.38 87.1072   1
  -8  -1   3 1209.61 31.4676   1
  -8  -1   4 1243.24  30.049   1
  -8  -1   5  198.09  20.735   1
  -8  -1   6 82.3705 19.1574   1
  -8  -1   7 120.866 19.4244   1
  -8  -1   8 1454.21 34.9238   1
  -8  -1   9  635.45 26.4087   1
  -8  -1  10 2491.47 60.3884   1
  -8  -1  11 384.731 42.9754   1
  -8  -1  12 425.168 52.1519   1
  -8  -2  12  181.68 47.5047   1
  -8  -2  11  232.50 41.0124   1
  -8  -2  10 43.1485 30.4905   1
  -8  -2   9  187.57 22.8072   1
  -8  -2   8 284.584 22.9961   1
  -8  -2   7 2065.21 60.8343   1
  -8  -2   6 1197.67 32.8626   1
  -8  -2   5 2565.25 68.3564   1
  -8  -2   4 1652.72  59.744   1
  -8  -2   3 787.503  28.077   1
  -8  -2   2 126.346 21.5586   1
  -8  -2   1 291.003 28.5584   1
  -8  -2   0 381.173 41.1303   1
  -8  -2  -1 1448.65 59.0845   1
  -8  -3  -1 1246.28 54.3814   1
  -8  -3   0 42.5521 30.4673   1
  -8  -3   1 3693.91 87.8191   1
  -8  -3   2 73.8966 21.5729   1
  -8  -3   3 3272.66 77.2343   1
  -8  -3   4 59.8601 18.3905   1
  -8  -3   5 338.858 23.0999   1
  -8  -3   6 105.866 20.0571   1
  -8  -3   7 389.325 23.2982   1
  -8  -3   8 1.70988 18.5675   1
  -8  -3   9 2865.89 60.3655   1
  -8  -3  10 113.343 31.7228   1
  -8  -3  11 2014.68 60.5173   1
  -8  -4  11 222.426 38.3309   1
  -8  -4  10 29.7431 29.7431   1
  -8  -4   9 419.113 26.5992   1
  -8  -4   8 113.619 21.8374   1
  -8  -4   7 1644.66 39.1749   1
  -8  -4   6 504.152 26.5079   1
  -8  -4   5 3878.82 78.9947   1
  -8  -4   4 174.223 21.7515   1
  -8  -4   3 852.567 29.6514   1
  -8  -4   2 114.766 23.3456   1
  -8  -4   1 252.392  28.078   1
  -8  -4   0 356.064 34.6045   1
  -8  -4  -1 2088.27 60.5445   1
  -8  -5  -1 628.666 39.7073   1
  -8  -5   0 1731.40 46.4835   1
  -8  -5   1 1781.62 43.4089   1
  -8  -5   2 2412.72 70.2494   1
  -8  -5   3 2734.72 71.0124   1
  -8  -5   4 1085.68 29.8308   1
  -8  -5   5 141.819  20.521   1
  -8  -5   6 11.2978  19.609   1
  -8  -5   7 439.582  24.748   1
  -8  -5   8 1195.83  31.318   1
  -8  -5   9 1358.52 47.2584   1
  -8  -5  10 1265.58 49.3352   1
  -8  -5  11 627.654 45.1649   1
  -8  -6  11 36.3727 36.3727   1
  -8  -6  10 69.8436 33.6405   1
  -8  -6   9 19.0981 29.7934   1
  -8  -6   8 1136.68  34.079   1
  -8  -6   7 29.2651 20.1717   1
  -8  -6   6 3242.75 72.3425   1
  -8  -6   5 637.877  26.817   1
  -8  -6   4 1807.60  59.697   1
  -8  -6   3 38.9566 20.2163   1
  -8  -6   2 118.834 23.5504   1
  -8  -6   1 82.4096 23.3882   1
  -8  -6   0 1396.13 42.2214   1
  -8  -6  -1 86.7303 43.3782   1
  -8  -7  -1 10.0561 37.2923   1
  -8  -7   0 2431.99 69.3719   1
  -8  -7   1 332.615 26.1738   1
  -8  -7   2 3280.52 74.3013   1
  -8  -7   3 76.9344 20.4359   1
  -8  -7   4 1818.25 57.6823   1
  -8  -7   5 154.611  21.214   1
  -8  -7   6 81.9875 21.4827   1
  -8  -7   7  18.612 19.9161   1
  -8  -7   8 1698.25 50.9424   1
  -8  -7   9 105.112 32.1927   1
  -8  -7  10 1918.90 56.8165   1
  -8  -7  11 65.1082 37.9341   1
  -8  -8  11 0.31177 38.5529   1
  -8  -8  10 42.1597 34.2548   1
  -8  -8   9 55.6286 32.4183   1
  -8  -8   8 171.357 23.6189   1
  -8  -8   7 1054.38 32.7551   1
  -8  -8   6 2496.95 61.9808   1
  -8  -8   5 1894.44 57.9604   1
  -8  -8   4 1132.71 32.2589   1
  -8  -8   3  392.57 25.8536   1
  -8  -8   2 20.9895  21.375   1
  -8  -8   1 218.222  25.161   1
  -8  -8   0 823.182 32.8929   1
  -8  -8  -1 1135.41 58.8706   1
  -8  -9  -1 421.696 44.7824   1
  -8  -9   0 330.569 39.0047   1
  -8  -9   1 2352.56 63.8258   1
  -8  -9   2  803.91  29.571   1
  -8  -9   3 1469.18 35.1659   1
  -8  -9   4 317.321 23.6827   1
  -8  -9   5 491.173 26.4798   1
  -8  -9   6  38.069 21.2667   1
  -8  -9   7 659.314 28.5192   1
  -8  -9   8 813.953 42.5014   1
  -8  -9   9 1361.17 51.5933   1
  -8  -9  10 207.811 40.5699   1
  -8 -10  10 49.4329 38.6205   1
  -8 -10   9 52.9395   37.87   1
  -8 -10   8 10.9256 32.6495   1
  -8 -10   7 2310.38 59.6469   1
  -8 -10   6 104.749 22.1365   1
  -8 -10   5 3210.10 66.1627   1
  -8 -10   4 37.9987 20.7584   1
  -8 -10   3 672.193 29.2402   1
  -8 -10   2 20.1541 20.7482   1
  -8 -10   1  239.21 25.1333   1
  -8 -10   0 90.2108 35.1222   1
  -8 -10  -1 1619.59 64.0607   1
  -8 -11  -1 148.075 40.9359   1
  -8 -11   0 382.528 41.7671   1
  -8 -11   1 2088.03 59.9392   1
  -8 -11   2 814.511 41.8776   1
  -8 -11   3 1442.60 49.7617   1
  -8 -11   4 435.874 25.7419   1
  -8 -11   5 302.448 23.7712   1
  -8 -11   6 57.2671 31.7447   1
  -8 -11   7 639.906 41.9393   1
  -8 -11   8 338.391 38.7086   1
  -8 -11   9 1133.41 53.0549   1
  -8 -11  10 451.227 48.5337   1
  -8 -12   9  12.809  38.169   1
  -8 -12   8 268.482 43.6593   1
  -8 -12   7 370.924 41.9422   1
  -8 -12   6 2345.27 60.0388   1
  -8 -12   5 421.206 40.3032   1
  -8 -12   4 1108.64 47.3634   1
  -8 -12   3 208.515 33.6241   1
  -8 -12   2 89.2457 32.4115   1
  -8 -12   1   40.77 32.6591   1
  -8 -12   0 866.513 52.2293   1
  -8 -12  -1 317.625 47.2468   1
  -8 -13  -1 65.4782 39.6841   1
  -8 -13   0 921.245 54.5773   1
  -8 -13   1 3.84479 33.5729   1
  -8 -13   2 1922.76  58.867   1
  -8 -13   3 24.9622 31.0062   1
  -8 -13   4 919.408 44.4039   1
  -8 -13   5 28.6803 31.7242   1
  -8 -13   6 44.5331 34.7361   1
  -8 -13   7 26.0648  35.506   1
  -8 -13   8 1382.10 56.8156   1
  -8 -14   8 399.214 50.9372   1
  -8 -14   7 227.173 42.9365   1
  -8 -14   6 1348.92 56.5992   1
  -8 -14   5 226.361 37.2785   1
  -8 -14   4 964.976 48.9982   1
  -8 -14   2 81.1279 36.6438   1
  -8 -14   1  124.62 40.5537   1
  -8 -14   0 657.683 51.4766   1
  -8 -15   1 551.173 49.9185   1
  -8 -15   2 693.917 48.4906   1
  -8 -15   3 1366.72 55.3994   1
  -8 -15   4 349.417 40.4956   1
  -8 -15   5 67.1251 36.7227   1
  -8 -15   6  15.755 38.0316   1
  -8 -15   7 286.228  46.389   1
  -8 -16   5 1066.84 54.8845   1
  -8 -16   4 20.8472 36.9416   1
  -8 -16   3 399.445 46.5715   1
  -8 -16   2 0.71135  38.619   1
  -8 -11  -2 96.2906 42.2252   1
  -8 -10  -2  82.592 42.9357   1
  -8  -9  -2 45.9951 42.4986   1
  -8  -8  -2 1144.61 67.3621   1
  -8  -8  -3 592.115 65.2662   1
  -8  -7  -3 56.7065 56.7065   1
  -8  -7  -2 104.599 50.1258   1
  -8  -6  -2 2100.13 87.9534   1
  -8  -6  -3 169.371 61.1488   1
  -8  -5  -3 143.809 62.0606   1
  -8  -5  -2  137.74 57.9882   1
  -8  -4  -2 97.8026 60.8274   1
  -8  -4  -3 1471.08  89.623   1
  -8  -3  -4 52.4359   50.29   1
  -8  -3  -3 173.791 57.4863   1
  -8  -3  -2 18.7853 56.5709   1
  -8  -2  -2 1107.00 80.2669   1
  -8  -2  -3 1238.97 76.2179   1
  -8  -2  -4 136.168 58.1413   1
  -8  -1  -4  362.79 60.0718   1
  -8  -1  -3 52.4761 49.5623   1
  -8  -1  -2  133.10 56.8113   1
  -8   0  -2 3112.67 88.8427   1
  -8   0  -4 718.538 61.7572   1
  -8   1  -4 555.804 54.8099   1
  -8   1  -3 57.8746 41.6323   1
  -8   1  -2 254.545 46.0682   1
  -7 -19   1 1900.95 69.8653   1
  -7 -19   2  132.06 41.1725   1
  -7 -19   3 736.122  54.061   1
  -7 -19   4 36.5605 36.5605   1
  -7 -19   5 5.09475 37.6529   1
  -7 -19   6 57.9585 40.6207   1
  -7 -18   7 701.766 51.7714   1
  -7 -18   6 437.188  45.192   1
  -7 -18   5 783.372 46.5863   1
  -7 -18   4 729.008 45.6721   1
  -7 -18   3 338.942  41.215   1
  -7 -18   2 221.645 40.7059   1
  -7 -18   1 39.2019 39.2019   1
  -7 -18   0  180.03 43.8778   1
  -7 -17  -1 88.4862 41.1874   1
  -7 -17   0 1734.05 66.2657   1
  -7 -17   1  26.739 37.1219   1
  -7 -17   2 1509.12 55.8489   1
  -7 -17   3 256.474 36.4518   1
  -7 -17   4 293.162  37.771   1
  -7 -17   5 23.1162 32.9763   1
  -7 -17   6 254.659  40.819   1
  -7 -17   7 80.7772 40.2227   1
  -7 -17   8 1896.52 66.2356   1
  -7 -16   9 6.69346 45.7988   1
  -7 -16   8 223.857 47.8842   1
  -7 -16   7 37.8896 36.9774   1
  -7 -16   6 2089.33 58.0082   1
  -7 -16   5 150.835 32.6186   1
  -7 -16   4 2377.57 56.8899   1
  -7 -16   3 37.2808 20.2685   1
  -7 -16   2 103.394 34.4454   1
  -7 -16   1  64.424 32.9824   1
  -7 -16   0 361.651 44.2794   1
  -7 -16  -1 104.797 39.8599   1
  -7 -15  -1 562.274 48.7371   1
  -7 -15   0 1057.49 50.4816   1
  -7 -15   1 1279.34 35.1108   1
  -7 -15   2 1559.30 53.9932   1
  -7 -15   3 261.473 23.3682   1
  -7 -15   4 391.729 25.6745   1
  -7 -15   5  28.347 20.9462   1
  -7 -15   6 190.342 23.9458   1
  -7 -15   7 672.241 42.9926   1
  -7 -15   8 1939.16  60.156   1
  -7 -15   9 613.723 49.8096   1
  -7 -14  10 55.2253 44.0292   1
  -7 -14   9 37.3464 38.6848   1
  -7 -14   8 49.4717 36.0328   1
  -7 -14   7 1182.82 34.8778   1
  -7 -14   6 257.165 25.6805   1
  -7 -14   5 3202.77 66.7274   1
  -7 -14   4 490.446 26.5452   1
  -7 -14   3 900.371 30.1961   1
  -7 -14   2 47.0218 20.8335   1
  -7 -14   1 8.19943 21.9463   1
  -7 -14   0 132.889 23.8878   1
  -7 -14  -1 1129.84  52.982   1
  -7 -13  -1 1547.16 38.8269   1
  -7 -13   0 87.1781 22.6697   1
  -7 -13   1 3670.88 79.2903   1
  -7 -13   2 28.8876 20.1491   1
  -7 -13   3 2332.54 64.7648   1
  -7 -13   4 86.1737 20.8893   1
  -7 -13   6 271.191 24.1464   1
  -7 -13   7 2191.28 59.6142   1
  -7 -13   8 60.8837 22.5719   1
  -7 -13   9 2293.68 60.8549   1
  -7 -13  10 2.90495 39.4914   1
  -7 -12  11 761.425 53.2963   1
  -7 -12  10 4.62534 36.5411   1
  -7 -12   9 7.67072 33.2344   1
  -7 -12   8 48.7459 22.7941   1
  -7 -12   7 2151.07 65.1469   1
  -7 -12   6 1059.84 32.2578   1
  -7 -12   5 3881.20 78.6804   1
  -7 -12   4 660.761 27.3965   1
  -7 -12   3  928.46 30.8118   1
  -7 -12   2 40.2304 20.2972   1
  -7 -12   1 149.233 23.7935   1
  -7 -12   0 13.4955 21.4693   1
  -7 -12  -1 1452.27 40.5183   1
  -7 -11  -1  319.74 27.7728   1
  -7 -11   0 3080.86 80.3626   1
  -7 -11   1 1136.04 34.3294   1
  -7 -11   2 2436.52 71.0822   1
  -7 -11   3 379.126 23.7311   1
  -7 -11   4 503.285 25.3624   1
  -7 -11   5 43.6318   21.10   1
  -7 -11   6 816.012   29.21   1
  -7 -11   7 423.213 25.8682   1
  -7 -11   8 1865.45 56.7896   1
  -7 -11   9 485.874 26.6642   1
  -7 -11  10 1391.57 52.0167   1
  -7 -11  11 388.239 44.9064   1
  -7 -10  11 41.5274  35.655   1
  -7 -10  10 113.392 36.0453   1
  -7 -10   9 37.3283 21.5678   1
  -7 -10   8 294.922 26.6651   1
  -7 -10   7 49.6222 20.6978   1
  -7 -10   6 6830.46 106.468   1
  -7 -10   5 43.4495 19.9788   1
  -7 -10   4 4838.29 93.5526   1
  -7 -10   3 0.96102 18.4067   1
  -7 -10   2 151.608 21.8356   1
  -7 -10   1 21.3534 20.1394   1
  -7 -10   0 843.601 33.1657   1
  -7 -10  -1 113.164 23.6143   1
  -7  -9  -1 607.426 31.4059   1
  -7  -9   0 4076.07 95.6968   1
  -7  -9   1 401.393 25.6507   1
  -7  -9   2 3065.63  83.906   1
  -7  -9   3 740.975 26.6306   1
  -7  -9   4 1164.88 30.2509   1
  -7  -9   5 8.27458  18.118   1
  -7  -9   6 1303.70 37.4334   1
  -7  -9   7 318.068 23.9005   1
  -7  -9   8 2954.88 71.1768   1
  -7  -9   9 455.411 25.6687   1
  -7  -9  10 2427.34 57.3574   1
  -7  -9  11 132.217 35.8466   1
  -7  -9  12  190.21 43.1272   1
  -7  -8  12  390.38 44.9812   1
  -7  -8  11 420.065 41.4203   1
  -7  -8  10 56.4871 21.9228   1
  -7  -8   9 47.5231 20.7192   1
  -7  -8   8 189.275 23.1245   1
  -7  -8   7 1456.60 42.6017   1
  -7  -8   6 2637.36 78.0049   1
  -7  -8   5 3821.59 88.8369   1
  -7  -8   4 1259.62 34.2443   1
  -7  -8   3 1440.57 40.9179   1
  -7  -8   2 152.882 22.1177   1
  -7  -8   1 20.3813 20.3251   1
  -7  -8   0  357.78 27.9685   1
  -7  -8  -1 1030.47 37.1517   1
  -7  -7  -1 2535.65 89.5323   1
  -7  -7   0 693.311  30.784   1
  -7  -7   1 7044.97 130.619   1
  -7  -7   2 26.2815 18.7162   1
  -7  -7   3 2762.85 84.2503   1
  -7  -7   4 282.373 20.9379   1
  -7  -7   5 118.513 19.8101   1
  -7  -7   6 116.306 19.6797   1
  -7  -7   7 2161.49 70.0338   1
  -7  -7   8 10.9022 18.1348   1
  -7  -7   9 4367.98 81.0338   1
  -7  -7  10 51.8707  20.314   1
  -7  -7  11 1157.99  46.549   1
  -7  -7  12 61.4328 36.3275   1
  -7  -6  12 24.1456 34.7861   1
  -7  -6  11 806.871 44.9023   1
  -7  -6  10 71.0926  20.618   1
  -7  -6   9 20.1133 19.8684   1
  -7  -6   8 17.8795 17.8795   1
  -7  -6   7 1880.65 47.3948   1
  -7  -6   6 760.669 27.7914   1
  -7  -6   5 8711.31 135.295   1
  -7  -6   4 237.223 20.7635   1
  -7  -6   3 2087.66  81.768   1
  -7  -6   2 46.8396 18.6703   1
  -7  -6   1 50.8629 21.3092   1
  -7  -6   0 26.9391 22.0814   1
  -7  -6  -1 3978.20 116.767   1
  -7  -5  -1 1744.15 51.5379   1
  -7  -5   0 1896.64 54.9293   1
  -7  -5   1 3795.58 108.393   1
  -7  -5   2 2689.67 90.2214   1
  -7  -5   3 1927.95 49.9329   1
  -7  -5   4 725.046 24.6365   1
  -7  -5   5 143.572 19.3179   1
  -7  -5   6 226.453 20.5089   1
  -7  -5   7 1156.97 30.0449   1
  -7  -5   8 1703.41 42.5168   1
  -7  -5   9 2184.06 63.3649   1
  -7  -5  10 1071.96 30.4734   1
  -7  -5  11 1019.83 44.1965   1
  -7  -5  12 189.867 37.4934   1
  -7  -4  13 160.411 46.1606   1
  -7  -4  12 743.477 49.4285   1
  -7  -4  10 481.605 26.8901   1
  -7  -4   9 70.2953 19.9528   1
  -7  -4   8 443.082 25.0745   1
  -7  -4   7 24.4506 17.5288   1
  -7  -4   6 5373.12 112.961   1
  -7  -4   5 278.532 21.1622   1
  -7  -4   4 5692.79 116.482   1
  -7  -4   3 748.776 25.5516   1
  -7  -4   2 1303.17 39.7319   1
  -7  -4   1 122.728 21.8581   1
  -7  -4   0 1277.40 40.7385   1
  -7  -4  -1 281.082 35.1483   1
  -7  -3  -1 19.7793  32.837   1
  -7  -3   0 5763.42 155.236   1
  -7  -3   1 173.702 22.0104   1
  -7  -3   2 9777.08 160.627   1
  -7  -3   3 24.7482 16.2395   1
  -7  -3   4 1062.40 27.3473   1
  -7  -3   5 50.0154  16.799   1
  -7  -3   6 706.476 25.1998   1
  -7  -3   8 4326.68 92.7864   1
  -7  -3   9 328.744 21.9316   1
  -7  -3  10 4058.64 78.0178   1
  -7  -3  11 44.4831 20.1267   1
  -7  -3  12 738.119 45.7336   1
  -7  -3  13 12.8248 42.6935   1
  -7  -2  13 584.039 53.5367   1
  -7  -2  12 1034.79   54.86   1
  -7  -2  11 145.463 23.5561   1
  -7  -2  10 69.7306 20.7648   1
  -7  -2   9  10.214 18.5142   1
  -7  -2   8 251.322 21.8135   1
  -7  -2   7 1174.88 33.4581   1
  -7  -2   6 2313.31 78.3244   1
  -7  -2   5 1612.05 49.6259   1
  -7  -2   4 5219.20 115.662   1
  -7  -2   3 1076.40 32.2221   1
  -7  -2   2 804.434 28.6631   1
  -7  -2   1 16.2106 19.5021   1
  -7  -2   0 685.289 40.3111   1
  -7  -2  -1 493.302  42.054   1
  -7  -1  -1 1908.56 61.0996   1
  -7  -1   0 1241.57 51.3403   1
  -7  -1   1 8033.93 162.211   1
  -7  -1   2 2230.28 58.3017   1
  -7  -1   3 4123.39 104.209   1
  -7  -1   4 71.2331 17.1212   1
  -7  -1   5 77.0121 17.0257   1
  -7  -1   6 13.2118 15.3646   1
  -7  -1   7 867.059 31.5938   1
  -7  -1   8 429.901 22.6298   1
  -7  -1   9 4021.29 86.4929   1
  -7  -1  10 734.497 28.3347   1
  -7  -1  11 1576.65 37.7625   1
  -7  -1  12 212.275 40.9611   1
  -7  -1  13 90.7974 48.5322   1
  -7   0  13 1735.25 76.1144   1
  -7   0  11 1979.41 63.7291   1
  -7   0   9  10.091 18.9679   1
  -7   0   7 3077.40 87.5823   1
  -7   0   5 3674.41 96.0536   1
  -7   0   3 7192.23 134.186   1
  -7   0   1 357.307 28.9365   1
  -7   0  -1 3667.51 98.6179   1
  -7   1  -1 1936.16 63.1027   1
  -7   1   0 1247.34 54.8252   1
  -7   1   1 9886.62 216.648   1
  -7   1   2 2016.28 51.5904   1
  -7   1   3 4244.54 106.898   1
  -7   1   4 89.9641 16.0772   1
  -7   1   5 75.5596 16.4955   1
  -7   1   6 5.29083 15.1852   1
  -7   1   7 839.799 27.1753   1
  -7   1   8 454.101 24.1492   1
  -7   1   9 4219.32 93.7904   1
  -7   1  10  796.48 31.8477   1
  -7   1  11 1661.71 42.2347   1
  -7   1  12 66.2364 44.4424   1
  -7   1  13 5.86747 52.4715   1
  -7   1  -6 329.935 43.2067   1
  -7   1  -5 1274.71  53.591   1
  -7   1  -4 110.539 22.2945   1
  -7   1  -3 7.32272 20.5592   1
  -7   1  -2 302.459 27.4876   1
  -7   0  -3 4459.84 103.657   1
  -7   0  -5 1001.88 50.2748   1
  -7  -1  -6 338.232 43.3461   1
  -7  -1  -5 1164.72  57.163   1
  -7  -1  -4 61.0046 24.8861   1
  -7  -1  -2 334.544 35.0623   1
  -7  -2  -2 2725.14 76.5572   1
  -7  -2  -3 1291.41 46.4063   1
  -7  -2  -4 2013.45 73.1087   1
  -7  -2  -5  256.32 42.8766   1
  -7  -2  -6 280.566 42.8727   1
  -7  -3  -6 1222.82 60.8485   1
  -7  -3  -5 107.856 38.6508   1
  -7  -3  -4 1044.04 39.4506   1
  -7  -3  -3 133.808 30.6138   1
  -7  -3  -2 576.504 42.9725   1
  -7  -4  -2 4067.26 131.738   1
  -7  -4  -3 325.008 36.4302   1
  -7  -4  -4 2466.16 81.1689   1
  -7  -4  -5 183.637 44.1661   1
  -7  -4  -6 70.8127 41.0387   1
  -7  -5  -6 493.743  50.037   1
  -7  -5  -5 412.511 47.5398   1
  -7  -5  -4 400.826 33.0339   1
  -7  -5  -3 67.8636 31.8574   1
  -7  -5  -2 836.248 43.3245   1
  -7  -6  -2 36.7143 28.9379   1
  -7  -6  -3 3790.44 106.258   1
  -7  -6  -4 205.946 48.5337   1
  -7  -6  -5 985.979 66.3831   1
  -7  -7  -5 982.868 60.2611   1
  -7  -7  -4 33.1791 43.7337   1
  -7  -7  -3 95.5546 30.0802   1
  -7  -7  -2 25.2405 25.2405   1
  -7  -8  -2 1911.05 76.9795   1
  -7  -8  -3 1711.48 48.6258   1
  -7  -8  -4 871.398 58.7036   1
  -7  -8  -5 995.272 62.3062   1
  -7  -9  -5 215.805 48.3115   1
  -7  -9  -4 197.264 44.5284   1
  -7  -9  -3 17.0299 23.9008   1
  -7  -9  -2  170.03  26.155   1
  -7 -10  -2 3368.52 83.8229   1
  -7 -10  -3 74.7578 34.8267   1
  -7 -10  -4 1657.02 68.7502   1
  -7 -10  -5 19.8422 41.2723   1
  -7 -11  -4 140.339 41.0865   1
  -7 -11  -3 8.44444 32.5763   1
  -7 -11  -2 316.237 27.5572   1
  -7 -12  -2 418.697 41.1952   1
  -7 -12  -3 1584.35 64.8191   1
  -7 -12  -4  214.42 43.3952   1
  -7 -13  -3 5.68979 35.5612   1
  -7 -13  -2  16.494 30.3956   1
  -7 -14  -2 164.714 38.0483   1
  -7 -14  -3 1190.25 59.8722   1
  -7 -15  -2 154.531 41.0651   1
  -7 -16  -2 1032.74 58.2481   1
  -6   1  -1 2379.74  74.325   1
  -6   1   012858.90  380.04   1
  -6   1   1 3083.32 92.4465   1
  -6   1   210134.30 190.488   1
  -6   1   3 2657.04 118.193   1
  -6   1   4 152.298 17.3632   1
  -6   1   5 49.6391 15.2655   1
  -6   1   6 4064.55 152.088   1
  -6   1   7 4099.07 127.594   1
  -6   1   8 7557.60 161.829   1
  -6   1   9 1444.47 40.8071   1
  -6   1  10 2027.67 55.6638   1
  -6   1  11  219.59 28.5454   1
  -6   1  12 524.426  36.169   1
  -6   1  13 9.81864 49.7394   1
  -6   0  12 3269.56 83.7133   1
  -6   0  10 1007.56 34.7495   1
  -6   0   8 39.4945 19.6327   1
  -6   0   6 4529.31 135.325   1
  -6   0   4 9279.00 189.364   1
  -6   0   2 7904.70 172.498   1
  -6   0   0 150.983 36.2429   1
  -6  -1  -1 2234.13 66.1318   1
  -6  -1   012198.60  332.42   1
  -6  -1   1 2686.49  79.656   1
  -6  -1   210830.80 202.234   1
  -6  -1   3 2523.93  107.20   1
  -6  -1   4 188.655 17.5933   1
  -6  -1   5 34.5643 15.5572   1
  -6  -1   6 4661.77  133.62   1
  -6  -1   7 4310.07 126.135   1
  -6  -1   8 7399.50 144.959   1
  -6  -1   9 1230.05 32.5282   1
  -6  -1  10 1800.83 47.8111   1
  -6  -1  11 241.104 24.8743   1
  -6  -1  12  494.39 31.7432   1
  -6  -1  13 92.7286 43.0279   1
  -6  -2  13 1470.58 70.1703   1
  -6  -2  12  771.86 35.1326   1
  -6  -2  11 1291.85 37.2774   1
  -6  -2  10 935.848 32.0867   1
  -6  -2   9 520.771 26.0858   1
  -6  -2   8 123.688 19.0417   1
  -6  -2   7 2250.11 64.8389   1
  -6  -2   6 4338.57 128.857   1
  -6  -2   5 5881.66 150.126   1
  -6  -2   4 4159.62 133.633   1
  -6  -2   3 8786.23 181.109   1
  -6  -2   2 5172.85 150.237   1
  -6  -2   1 653.534 27.0991   1
  -6  -2   0 825.944 37.3902   1
  -6  -2  -1 1943.57 69.9121   1
  -6  -3  -1 6941.72 238.177   1
  -6  -3   0 242.621 25.7486   1
  -6  -3   113818.70 243.507   1
  -6  -3   2 56.0001  16.346   1
  -6  -3   3 2208.56 65.4682   1
  -6  -3   4 58.6732 14.9731   1
  -6  -3   5 1796.51 54.0764   1
  -6  -3   6 26.7142 15.6353   1
  -6  -3   7 8919.29 164.531   1
  -6  -3   8 91.1585 17.3445   1
  -6  -3   9 4818.67 108.111   1
  -6  -3  10 105.269 20.3118   1
  -6  -3  11 1598.63 41.5173   1
  -6  -3  12 36.5236 22.1614   1
  -6  -3  13 38.8008 38.8008   1
  -6  -4  13 1388.26 64.1395   1
  -6  -4  12  422.57 26.0483   1
  -6  -4  11 2293.51 67.0812   1
  -6  -4  10 51.6577 19.2456   1
  -6  -4   9 477.004 25.0662   1
  -6  -4   8 26.3779 16.7333   1
  -6  -4   7 2757.27 97.9221   1
  -6  -4   6 774.865 26.7217   1
  -6  -4   5 9293.74 186.288   1
  -6  -4   4 4300.41 128.088   1
  -6  -4   310529.30 191.893   1
  -6  -4   2 47.8095 16.1607   1
  -6  -4   1 1561.09 56.9859   1
  -6  -4   0 51.7045 20.8853   1
  -6  -4  -1 1614.01 49.7093   1
  -6  -5  -1 1254.45 41.0912   1
  -6  -5   0 5455.60 159.708   1
  -6  -5   1 8119.85 179.204   1
  -6  -5   2 7277.75 166.275   1
  -6  -5   3  742.68 23.1458   1
  -6  -5   4 162.296 16.7859   1
  -6  -5   5 102.887 16.6409   1
  -6  -5   6 4180.76 120.466   1
  -6  -5   7 2293.12 87.9643   1
  -6  -5   8 3412.84 96.3594   1
  -6  -5   9 3123.98 85.5972   1
  -6  -5  10 2567.99 71.0957   1
  -6  -5  11 475.122 24.8788   1
  -6  -5  12 6.75566 29.9923   1
  -6  -5  13 157.392 38.1408   1
  -6  -6  13 74.7982 37.1203   1
  -6  -6  12 1930.94 58.1886   1
  -6  -6  11  142.33 21.7006   1
  -6  -6  10 1202.45 36.2498   1
  -6  -6   9 711.057 27.4802   1
  -6  -6   8 203.616  20.768   1
  -6  -6   7 1222.05 33.0953   1
  -6  -6   6 3763.82 110.738   1
  -6  -6   5 1299.13 39.1063   1
  -6  -6   411528.90 191.477   1
  -6  -6   3 382.911 20.2771   1
  -6  -6   2 4664.58 134.473   1
  -6  -6   1 376.488 22.2268   1
  -6  -6   0   43.72 19.9536   1
  -6  -6  -1 233.063 25.9382   1
  -6  -7  -1 185.165 23.6527   1
  -6  -7   0 8023.09 173.959   1
  -6  -7   1 1653.58 45.8003   1
  -6  -7   2 6769.02 154.425   1
  -6  -7   3 1181.22 33.1083   1
  -6  -7   5 700.366 23.5621   1
  -6  -7   6 3180.54 100.488   1
  -6  -7   7 390.354 21.4522   1
  -6  -7   8 3350.54 91.7396   1
  -6  -7   9 659.745 25.5453   1
  -6  -7  10 4206.69 84.2082   1
  -6  -7  11 13.3163 18.7126   1
  -6  -7  12 19.1882 29.6553   1
  -6  -7  13 45.9744 35.2206   1
  -6  -8  13  180.56 40.8809   1
  -6  -8  12 1192.22  51.864   1
  -6  -8  11 1281.29 35.6257   1
  -6  -8  10 1189.13 33.4291   1
  -6  -8   9 0.64021 18.6019   1
  -6  -8   8 29.0009 17.6925   1
  -6  -8   7 424.135 23.4728   1
  -6  -8   6 6734.79 134.239   1
  -6  -8   5 5710.13 126.731   1
  -6  -8   4 8280.45 155.278   1
  -6  -8   3 1873.93 56.9561   1
  -6  -8   2 2211.45 58.9679   1
  -6  -8   1 102.541 19.2348   1
  -6  -8   0 82.3324  19.429   1
  -6  -8  -1 336.749 27.3246   1
  -6  -9  -1 5965.62 142.919   1
  -6  -9   0 1184.59 37.2895   1
  -6  -9   1 5541.85 134.616   1
  -6  -9   2 641.871 24.2224   1
  -6  -9   3 1873.31 53.5638   1
  -6  -9   4 132.174 17.2499   1
  -6  -9   5 1653.42 45.8222   1
  -6  -9   6 129.233 17.4857   1
  -6  -9   7 3918.14 97.2629   1
  -6  -9   8 876.456 27.7158   1
  -6  -9   9 4979.14 93.5286   1
  -6  -9  10 281.177 22.2599   1
  -6  -9  11 935.015 29.4577   1
  -6  -9  12 58.2166 32.8714   1
  -6  -9  13 62.7112 38.2635   1
  -6 -10  12 19.1823 32.2798   1
  -6 -10  11 1633.25 54.5091   1
  -6 -10  10  5.1749  19.343   1
  -6 -10   9 191.284 22.7275   1
  -6 -10   8 49.2617 18.9788   1
  -6 -10   7 1867.33 49.2945   1
  -6 -10   6 22.6096 16.5367   1
  -6 -10   5 8151.11 141.552   1
  -6 -10   4 178.528 17.4029   1
  -6 -10   3 4091.37 109.216   1
  -6 -10   2  15.292 15.0276   1
  -6 -10   1 1307.43 42.2747   1
  -6 -10   0 59.3154  18.268   1
  -6 -10  -1 834.362 32.7288   1
  -6 -11  -1 5337.68 122.846   1
  -6 -11   0 2041.59  57.193   1
  -6 -11   1 2647.76  92.326   1
  -6 -11   2 1944.95 52.8155   1
  -6 -11   3 2168.72 80.3586   1
  -6 -11   4 9.16961 16.2853   1
  -6 -11   5 395.149 21.4255   1
  -6 -11   6 890.966  27.122   1
  -6 -11   7 3939.43 90.5957   1
  -6 -11   8 2115.41 67.6642   1
  -6 -11   9 3049.22 72.4342   1
  -6 -11  10 903.979  29.476   1
  -6 -11  11 505.385 39.1269   1
  -6 -11  12 29.2885 34.8947   1
  -6 -12  12 733.996 55.2051   1
  -6 -12  11 447.521 43.0191   1
  -6 -12  10 556.091 29.1856   1
  -6 -12   9 39.3464 20.7363   1
  -6 -12   8 33.5501 20.5443   1
  -6 -12   7  264.78 22.5536   1
  -6 -12   6 4238.71 94.2805   1
  -6 -12   5 1554.88 42.5834   1
  -6 -12   4 3969.68 99.2026   1
  -6 -12   3 1240.96 31.4158   1
  -6 -12   2 845.785 27.5037   1
  -6 -12   1 64.9091 18.1959   1
  -6 -12   0 189.369 22.1493   1
  -6 -12  -1 375.422 24.9208   1
  -6 -13  -1 173.989 22.3449   1
  -6 -13   0 4986.15 108.961   1
  -6 -13   1 24.8129 17.2102   1
  -6 -13   2 2700.04 84.3403   1
  -6 -13   3  61.764  17.182   1
  -6 -13   5 128.955 18.6281   1
  -6 -13   6 2280.36 70.3268   1
  -6 -13   7  4.2465 18.7158   1
  -6 -13   8 3997.84 78.5395   1
  -6 -13   9 16.8039 20.0043   1
  -6 -13  10 1709.06 52.3348   1
  -6 -13  11 33.0889 33.0889   1
  -6 -14  11 48.3879 38.6042   1
  -6 -14  10 408.597 42.1355   1
  -6 -14   9 79.8083 22.7704   1
  -6 -14   8 220.368 23.6408   1
  -6 -14   7 491.289 26.9407   1
  -6 -14   6 2355.07 67.7802   1
  -6 -14   5 1430.94 39.9208   1
  -6 -14   4 5091.14 96.6127   1
  -6 -14   3 444.903 22.6987   1
  -6 -14   2 1481.57 43.1227   1
  -6 -14   1 181.262 20.4443   1
  -6 -14   0 27.4876 18.7261   1
  -6 -14  -1 355.948 26.5379   1
  -6 -15  -1 1703.83 64.0861   1
  -6 -15   0 1750.92 66.2721   1
  -6 -15   1 2436.66 73.0707   1
  -6 -15   2 1793.01 65.7993   1
  -6 -15   3 175.898 20.2669   1
  -6 -15   4 82.5473 18.1603   1
  -6 -15   5 15.9378 18.3231   1
  -6 -15   6 1402.65 35.7443   1
  -6 -15   7 2036.82 59.2119   1
  -6 -15   8 1110.95 31.5021   1
  -6 -15   9 1756.71 53.6844   1
  -6 -15  10 584.108  44.821   1
  -6 -15  11 424.744 47.5079   1
  -6 -16  10 37.9314 37.9314   1
  -6 -16   9 102.777 35.9048   1
  -6 -16   8 11.8363 20.2874   1
  -6 -16   7 740.496 31.1423   1
  -6 -16   6 14.7331 18.8504   1
  -6 -16   5 3494.56  74.175   1
  -6 -16   4 260.205 20.8731   1
  -6 -16   3 2429.85 66.0434   1
  -6 -16   2 19.0661 17.8929   1
  -6 -16   1 407.084 25.7407   1
  -6 -16   0 1.84972 19.3569   1
  -6 -16  -1 723.517 30.7247   1
  -6 -17  -1 1613.05 56.1411   1
  -6 -17   0 162.477 23.7835   1
  -6 -17   1 3944.58 81.4554   1
  -6 -17   2  98.819 20.6565   1
  -6 -17   3 444.576 24.8572   1
  -6 -17   4  9.0658 17.9057   1
  -6 -17   5 291.794 22.3492   1
  -6 -17   6 16.3478 18.9103   1
  -6 -17   7 2114.52 54.5869   1
  -6 -17   8 364.834 38.8249   1
  -6 -17   9 1986.14  61.943   1
  -6 -17  10 12.4115 41.7688   1
  -6 -18   9 56.5611 41.6387   1
  -6 -18   8 52.1934 36.4785   1
  -6 -18   7 130.846 35.0274   1
  -6 -18   6 874.694 42.4145   1
  -6 -18   5 1416.66 48.3985   1
  -6 -18   4 1012.22 29.8357   1
  -6 -18   3 1059.83 29.9572   1
  -6 -18   2 695.337 30.4461   1
  -6 -18   1 61.7614 20.4117   1
  -6 -18  -1 498.191  41.164   1
  -6 -19  -1 132.698 36.8428   1
  -6 -19   0 2243.96 64.6769   1
  -6 -19   1 390.308 38.7369   1
  -6 -19   2 1231.84 48.5176   1
  -6 -19   3 18.0637 18.0637   1
  -6 -19   4 27.4702 27.4702   1
  -6 -19   6 622.944 40.6555   1
  -6 -19   8 2145.38 64.8479   1
  -6 -20   7 60.7211 37.4001   1
  -6 -20   6 1099.57 50.7419   1
  -6 -20   5 13.7542 29.8519   1
  -6 -20   4 1838.13 53.9359   1
  -6 -20   3 143.497 32.0668   1
  -6 -20   2 664.213  46.861   1
  -6 -20   1  18.927  32.059   1
  -6 -20   0  40.771 37.8819   1
  -6 -20  -1  22.046 35.6642   1
  -6 -21   0 1383.55 63.4071   1
  -6 -21   1 620.374 49.0813   1
  -6 -21   2 1177.02 54.2575   1
  -6 -21   3 143.454  39.326   1
  -6 -21   4 16.0987 31.4297   1
  -6 -21   5 36.4525 36.4525   1
  -6 -21   6 428.065 44.4976   1
  -6 -22   4  206.19 39.7894   1
  -6 -22   3 931.826 51.6323   1
  -6 -19  -2 590.168 47.3341   1
  -6 -18  -2 456.567 43.3846   1
  -6 -18  -3  577.91 48.6836   1
  -6 -17  -4 39.3836 35.8789   1
  -6 -17  -3  119.14 37.3589   1
  -6 -17  -2 4.50441 30.7191   1
  -6 -16  -2 26.6082  21.174   1
  -6 -16  -3 2044.56 62.6304   1
  -6 -16  -4 29.6611 33.2952   1
  -6 -15  -5 145.631   41.12   1
  -6 -15  -4 22.6528 33.4881   1
  -6 -15  -3 127.954 33.9135   1
  -6 -15  -2 553.024  31.169   1
  -6 -14  -2 2059.72 68.3232   1
  -6 -14  -3 596.764 29.2234   1
  -6 -14  -4 1345.34 54.6726   1
  -6 -14  -5 251.201 41.4452   1
  -6 -13  -6 688.233 54.0075   1
  -6 -13  -5 14.3995 34.8849   1
  -6 -13  -4 0.07262 32.5642   1
  -6 -13  -3 0.19181 20.8263   1
  -6 -13  -2 2188.01 77.6801   1
  -6 -12  -2 3390.28 93.3511   1
  -6 -12  -3 1222.23 37.9808   1
  -6 -12  -4 2493.61 69.6031   1
  -6 -12  -5 168.688 38.2153   1
  -6 -12  -6 349.086 48.2014   1
  -6 -11  -6 354.077 47.0643   1
  -6 -11  -5 365.033 43.7495   1
  -6 -11  -4 16.0897 24.2605   1
  -6 -11  -3 31.5832 23.9973   1
  -6 -11  -2  407.46 28.3797   1
  -6 -10  -2 12.4477 21.7992   1
  -6 -10  -3 6212.41 125.738   1
  -6 -10  -4 48.4787 25.1278   1
  -6 -10  -5 1811.67 64.1686   1
  -6 -10  -6 72.5184 37.9362   1
  -6  -9  -7 1214.34  65.116   1
  -6  -9  -6 97.2001 41.1345   1
  -6  -9  -5  593.93 33.7807   1
  -6  -9  -4 46.6936  27.226   1
  -6  -9  -3 448.064 32.8515   1
  -6  -9  -2 483.679 30.2486   1
  -6  -8  -2 3145.63 117.773   1
  -6  -8  -3 3122.61 110.575   1
  -6  -8  -4 3890.38 107.241   1
  -6  -8  -5 548.084 35.8216   1
  -6  -8  -6 198.295 43.0563   1
  -6  -8  -7  168.04 43.0653   1
  -6  -7  -7 45.5479 40.4858   1
  -6  -7  -6 1248.05 55.3629   1
  -6  -7  -5 70.9803 27.2253   1
  -6  -7  -4 23.2843 30.1235   1
  -6  -7  -3 40.7374 29.4542   1
  -6  -7  -2 2474.94 73.4492   1
  -6  -6  -2 3401.18 139.723   1
  -6  -6  -3 871.842  45.098   1
  -6  -6  -4 6566.61 145.496   1
  -6  -6  -5 421.233  34.263   1
  -6  -6  -6 1048.23 56.0544   1
  -6  -6  -7 59.1254 38.8021   1
  -6  -5  -7 504.058 49.9155   1
  -6  -5  -6 597.913 30.3986   1
  -6  -5  -5 447.368 31.3634   1
  -6  -5  -4 268.115 33.2364   1
  -6  -5  -3 259.594 36.2321   1
  -6  -5  -2 1780.54 61.3313   1
  -6  -4  -2  865.98 44.9105   1
  -6  -4  -3 5493.88 172.619   1
  -6  -4  -4 132.046 28.8459   1
  -6  -4  -5 3878.40 98.5802   1
  -6  -4  -6 52.1934 23.7272   1
  -6  -4  -7 82.4007 37.0893   1
  -6  -3  -7 1999.87 66.9658   1
  -6  -3  -6 182.734  25.508   1
  -6  -3  -5 656.881 34.3362   1
  -6  -3  -4 53.8707 25.6839   1
  -6  -3  -3 467.574 37.2569   1
  -6  -3  -2 10.9479 30.8438   1
  -6  -2  -2  496.71  37.871   1
  -6  -2  -3 3016.68 84.2902   1
  -6  -2  -4 2024.63 58.9168   1
  -6  -2  -5 2628.72 82.4905   1
  -6  -2  -6 265.696 26.9758   1
  -6  -2  -7 159.641 38.5719   1
  -6  -2  -8  30.381 39.4129   1
  -6  -1  -8 1019.98 61.8985   1
  -6  -1  -7  301.51 41.5138   1
  -6  -1  -6 2281.06 65.5721   1
  -6  -1  -5 247.351 28.0485   1
  -6  -1  -4 42.2703 24.2409   1
  -6  -1  -3 1.30352 24.7422   1
  -6  -1  -2 1785.38 53.9562   1
  -6   0  -2 2599.47 78.6732   1
  -6   0  -4 5645.06 122.965   1
  -6   0  -6 2187.23 64.5252   1
  -6   0  -8 45.0056 41.1395   1
  -6   1  -8 988.993 61.2293   1
  -6   1  -7 309.418 41.0551   1
  -6   1  -6 2291.09 64.1179   1
  -6   1  -5 277.899 26.0905   1
  -6   1  -4 59.6005 21.6053   1
  -6   1  -3 33.3207 20.2402   1
  -6   1  -2 1682.16 50.9753   1
  -5 -24   4 797.618 51.4251   1
  -5 -24   3 470.153 45.7577   1
  -5 -24   2 838.742 55.0871   1
  -5 -24   1 2.25954 39.6336   1
  -5 -23  -1 13.5771 39.0192   1
  -5 -23   0 1866.82  68.615   1
  -5 -23   1 60.8204 35.3836   1
  -5 -23   2 603.123 49.0345   1
  -5 -23   3 33.5055 33.5055   1
  -5 -23   4  23.291 34.1636   1
  -5 -23   5 36.4674 35.5021   1
  -5 -23   6 1179.86 56.8346   1
  -5 -22   7 38.0809 38.0809   1
  -5 -22   6 553.765 46.0704   1
  -5 -22   5 287.052 38.0453   1
  -5 -22   4 1745.57  53.852   1
  -5 -22   3 147.475 32.5686   1
  -5 -22   2 1009.29 51.5924   1
  -5 -22   1  174.88 35.6809   1
  -5 -22   0 34.3281 34.3281   1
  -5 -22  -1 3.52715 36.5955   1
  -5 -21  -1 1375.91 55.8118   1
  -5 -21   0 1205.56 52.4719   1
  -5 -21   1 1308.61 51.3582   1
  -5 -21   2 149.768 23.0099   1
  -5 -21   3 42.9399 20.3559   1
  -5 -21   4 18.7455 28.4101   1
  -5 -21   5 555.478 40.4429   1
  -5 -21   6 622.856 41.8945   1
  -5 -21   7 1496.15 55.5163   1
  -5 -21   8  736.85  52.992   1
  -5 -20   9 309.942 47.9869   1
  -5 -20   8 21.2422 37.9666   1
  -5 -20   7 15.0119 36.0703   1
  -5 -20   6 9.00639 29.2764   1
  -5 -20   5 2743.98 61.2612   1
  -5 -20   4 181.397 21.2963   1
  -5 -20   3 2139.17 58.3123   1
  -5 -20   2 136.962 21.1479   1
  -5 -20   1 1430.21 37.4753   1
  -5 -20   0 19.3092 20.9602   1
  -5 -20  -1  256.59 25.2769   1
  -5 -19  -1 3217.15  76.315   1
  -5 -19   0 144.253 24.2209   1
  -5 -19   1 2217.93 69.0017   1
  -5 -19   2 110.278 21.5838   1
  -5 -19   3 387.717 25.6623   1
  -5 -19   4 72.6011 19.0136   1
  -5 -19   5 687.245 27.4409   1
  -5 -19   6 479.642 25.6157   1
  -5 -19   7 3967.52 69.1069   1
  -5 -19   8  190.88 36.3818   1
  -5 -19   9 1268.17 56.5061   1
  -5 -18  10 484.793 49.4798   1
  -5 -18   9 134.851 39.2938   1
  -5 -18   8 11.7359 33.1277   1
  -5 -18   7 8.30561 22.6945   1
  -5 -18   6 360.547 24.7544   1
  -5 -18   5 1706.51 58.6513   1
  -5 -18   4 1586.65 56.1784   1
  -5 -18   3 1431.14 36.5717   1
  -5 -18   2 1272.64 36.9624   1
  -5 -18   0  82.457 21.1393   1
  -5 -18  -1 438.175 27.2305   1
  -5 -17  -1 723.203  30.093   1
  -5 -17   0 5227.84 107.103   1
  -5 -17   1 299.467 24.7189   1
  -5 -17   3 16.5524 16.5524   1
  -5 -17   4 52.5577 17.7669   1
  -5 -17   5 2.76939 17.7714   1
  -5 -17   6 4038.30 80.9037   1
  -5 -17   7 282.786 23.4761   1
  -5 -17   8 3105.17  66.329   1
  -5 -17   9 61.1488 32.9097   1
  -5 -17  10 729.943  48.809   1
  -5 -16  11 148.524 42.7365   1
  -5 -16  10 1173.21 54.4712   1
  -5 -16   9 15.3226 22.0146   1
  -5 -16   8 1.44529 22.2696   1
  -5 -16   7 11.5311 19.6888   1
  -5 -16   6 2494.62 72.4042   1
  -5 -16   5 37.5768  17.695   1
  -5 -16   4 4347.49 93.4272   1
  -5 -16   3 127.015 18.2218   1
  -5 -16   2 4923.19 106.288   1
  -5 -16   1 11.0355 17.6256   1
  -5 -16   0 104.068 21.3169   1
  -5 -16  -1 81.7074 20.1225   1
  -5 -15  -1 2625.71 88.7842   1
  -5 -15   0 4970.88 118.615   1
  -5 -15   1 1075.58 37.0205   1
  -5 -15   3 254.866 21.2628   1
  -5 -15   4 8.65497 16.8125   1
  -5 -15   5 932.882 27.3702   1
  -5 -15   6 2361.61 74.8227   1
  -5 -15   7 2555.56 72.6268   1
  -5 -15   8 3092.95 72.4024   1
  -5 -15   9 970.495 31.1278   1
  -5 -15  10 700.623 42.0776   1
  -5 -15  11 7.43774 37.3948   1
  -5 -14  12  230.81  44.175   1
  -5 -14  11 1055.19 54.4713   1
  -5 -14  10 113.791 23.9068   1
  -5 -14   9 504.313 28.9381   1
  -5 -14   8 25.4029 20.5402   1
  -5 -14   7  329.20 24.3909   1
  -5 -14   6 691.441 27.3153   1
  -5 -14   5 3042.12 89.4253   1
  -5 -14   4  595.35 23.3036   1
  -5 -14   3 9223.06 151.948   1
  -5 -14   2 1904.52 54.1571   1
  -5 -14   1 2330.93 60.3981   1
  -5 -14   0 376.483 24.0568   1
  -5 -14  -1 14.0771 19.0605   1
  -5 -13  -1 7391.49  154.01   1
  -5 -13   0 44.4476 18.6393   1
  -5 -13   1 8706.08  169.85   1
  -5 -13   2 12.4561 16.2613   1
  -5 -13   3 1391.66 34.9869   1
  -5 -13   4 11.7001 15.2141   1
  -5 -13   5 2639.39 91.3715   1
  -5 -13   6 24.0483 17.6147   1
  -5 -13   7 6931.22 121.141   1
  -5 -13   8 433.535 24.4847   1
  -5 -13   9 5272.79 93.2543   1
  -5 -13  10   5.378 20.7751   1
  -5 -13  11 145.861  34.306   1
  -5 -13  12 18.7805 36.6611   1
  -5 -12  12 331.867 39.7048   1
  -5 -12  11 1503.76 35.5814   1
  -5 -12  10 855.567 31.0923   1
  -5 -12   9 1192.66 35.3891   1
  -5 -12   8 7.96851 19.7275   1
  -5 -12   7 426.402 24.9103   1
  -5 -12   6 58.6411 17.3524   1
  -5 -12   5 3896.18 111.088   1
  -5 -12   4 1558.38 43.8306   1
  -5 -12   3 8049.61 162.303   1
  -5 -12   2 3097.55 109.719   1
  -5 -12   1 2795.59 109.398   1
  -5 -12   0  250.13 21.0926   1
  -5 -12  -1 383.495 25.3815   1
  -5 -11  -1 2995.81 126.325   1
  -5 -11   0 6011.04 156.359   1
  -5 -11   1 3916.21 127.148   1
  -5 -11   2 6083.55 152.701   1
  -5 -11   3 460.023 21.4194   1
  -5 -11   4 1532.96 45.6131   1
  -5 -11   5 1210.08 34.8576   1
  -5 -11   6 2277.55 87.0035   1
  -5 -11   7 1088.98 31.3233   1
  -5 -11   8 5706.21 113.016   1
  -5 -11   9 1663.69  44.398   1
  -5 -11  10 1025.03 31.1796   1
  -5 -11  11 55.5511  21.037   1
  -5 -11  13 51.8514 40.2516   1
  -5 -10  13 2.95134 36.5796   1
  -5 -10  12 1620.81 57.3295   1
  -5 -10  11 18.5679 19.9175   1
  -5 -10  10 4212.55 88.0139   1
  -5 -10   9 21.9135  19.375   1
  -5 -10   8 10.9385 18.4993   1
  -5 -10   7 21.3936 16.8528   1
  -5 -10   6 2316.20 62.5192   1
  -5 -10   5 253.397 18.4765   1
  -5 -10   413349.20 214.792   1
  -5 -10   3 14.1665 14.1665   1
  -5 -10   212650.60 226.864   1
  -5 -10   1 133.675 17.9369   1
  -5 -10   0 305.424 21.5724   1
  -5 -10  -1 96.7742 18.7633   1
  -5  -9  -1 1370.41 37.6496   1
  -5  -9   011676.40 227.612   1
  -5  -9   1 977.773 30.6955   1
  -5  -9   210777.90 219.803   1
  -5  -9   3 54.2219 15.3933   1
  -5  -9   4 483.503 20.8121   1
  -5  -9   5 489.533  20.878   1
  -5  -9   6 5123.49 143.037   1
  -5  -9   7 563.397  22.873   1
  -5  -9   8 8302.47 146.387   1
  -5  -9   9 626.552 25.5932   1
  -5  -9  10 2609.99  73.595   1
  -5  -9  11 29.5605  19.181   1
  -5  -9  12 62.8535 30.6311   1
  -5  -9  13 42.8709 35.9611   1
  -5  -8  13 646.563 45.4591   1
  -5  -8  12 573.936 28.7174   1
  -5  -8  11 1485.75 35.8367   1
  -5  -8  10  955.29 30.9352   1
  -5  -8   9 796.057 28.1491   1
  -5  -8   8 12.7383 17.2577   1
  -5  -8   7 928.549 26.5235   1
  -5  -8   6 1704.60 52.9385   1
  -5  -8   5 6015.62 154.295   1
  -5  -8   4 5086.62  143.98   1
  -5  -8   312617.80  239.11   1
  -5  -8   2 3648.93 145.676   1
  -5  -8   1 7447.68 200.794   1
  -5  -8   0 415.667 23.4126   1
  -5  -8  -1 75.0038 19.5712   1
  -5  -7  -1 8575.01 247.414   1
  -5  -7   0 148.513 17.9081   1
  -5  -7   115559.40 283.101   1
  -5  -7   2 1130.30 37.8368   1
  -5  -7   3 2191.87  70.212   1
  -5  -7   4 139.806 15.0669   1
  -5  -7   5 6166.62 159.155   1
  -5  -7   6 512.298  20.952   1
  -5  -7   710919.70 192.297   1
  -5  -7   8 334.273 20.8603   1
  -5  -7   9 4066.07 104.196   1
  -5  -7  10 156.209 19.6309   1
  -5  -7  11 374.393 23.8919   1
  -5  -7  12 50.4218 20.2035   1
  -5  -7  13 374.427 39.8768   1
  -5  -6  14 69.2855 43.8838   1
  -5  -6  13 1126.59 55.9361   1
  -5  -6  12 196.084 23.7339   1
  -5  -6  11 4626.75 90.7268   1
  -5  -6  10 162.892  20.356   1
  -5  -6   9 2050.78 54.5008   1
  -5  -6   8 142.793 18.0644   1
  -5  -6   7 1466.73 44.8574   1
  -5  -6   6 661.909 23.0582   1
  -5  -6   517046.80 269.923   1
  -5  -6   4 400.014 18.4461   1
  -5  -6   314687.50 258.089   1
  -5  -6   2 2334.57 72.9544   1
  -5  -6   1 2855.05 90.1643   1
  -5  -6   0 1220.46 38.6262   1
  -5  -6  -1 561.829 29.1686   1
  -5  -5  -1 8770.04 282.155   1
  -5  -5   010327.80 253.462   1
  -5  -5   1 6355.69 201.381   1
  -5  -5   2 349.322 18.1893   1
  -5  -5   3 1426.02 47.8264   1
  -5  -5   4 43.0176 12.8701   1
  -5  -5   5 4083.44 144.438   1
  -5  -5   6 4697.10 144.387   1
  -5  -5   7 7319.07 167.058   1
  -5  -5   8 2070.37 56.5352   1
  -5  -5   9 2557.95 88.9822   1
  -5  -5  10 941.077 28.3156   1
  -5  -5  11 102.962 20.6599   1
  -5  -5  12  12.624 20.7793   1
  -5  -5  13 72.4825 35.9229   1
  -5  -5  14 382.333 50.3848   1
  -5  -4  14 671.875 56.4827   1
  -5  -4  13 112.272 37.3971   1
  -5  -4  12 3741.75 81.8715   1
  -5  -4  11 127.746 21.4633   1
  -5  -4  10 3360.75 93.3376   1
  -5  -4   9 9.88171 15.5589   1
  -5  -4   8 288.496 19.9257   1
  -5  -4   7 1354.01 43.1608   1
  -5  -4   6 8654.64 195.077   1
  -5  -4   5 258.958  17.663   1
  -5  -4   418828.80 296.331   1
  -5  -4   3 4283.80 155.635   1
  -5  -4   212996.40 270.291   1
  -5  -4   1 116.559 15.6154   1
  -5  -4   0  221.67  21.251   1
  -5  -4  -1 192.531 26.3237   1
  -5  -3  -1 294.805 30.1083   1
  -5  -3   022805.40 432.402   1
  -5  -3   1 158.281 15.7806   1
  -5  -3   211706.80 249.265   1
  -5  -3   3 222.658 14.6817   1
  -5  -3   4 25.2821 13.3558   1
  -5  -3   5 559.251 20.5699   1
  -5  -3   616857.40 279.206   1
  -5  -3   7 707.547  25.529   1
  -5  -3   812197.80 203.198   1
  -5  -3   9 56.2202 15.9075   1
  -5  -3  10 1866.62 51.9623   1
  -5  -3  11 137.241  21.332   1
  -5  -3  12  86.172 23.8231   1
  -5  -3  13 28.3745 34.3066   1
  -5  -3  14 1419.25 68.7108   1
  -5  -2  14 360.143 54.9527   1
  -5  -2  13 480.703 47.4326   1
  -5  -2  12 3126.18 81.5495   1
  -5  -2  11 1076.04 33.7207   1
  -5  -2  10 3465.96 100.922   1
  -5  -2   9 94.5401 17.9871   1
  -5  -2   8  207.39 19.4123   1
  -5  -2   7 83.0236 16.0138   1
  -5  -2   6 3379.74 135.637   1
  -5  -2   5 8199.63  207.65   1
  -5  -2   414038.10  268.20   1
  -5  -2   3 4509.49 157.194   1
  -5  -2   2 8498.46 209.591   1
  -5  -2   1 7665.47 218.367   1
  -5  -2   0 1.48505 20.7907   1
  -5  -2  -1 24.6944 25.4202   1
  -5  -1  -115578.50 463.222   1
  -5  -1   0 4632.86 177.162   1
  -5  -1   111019.00 268.737   1
  -5  -1   2 780.908 23.2523   1
  -5  -1   3 1584.79 52.9826   1
  -5  -1   4 510.061  19.401   1
  -5  -1   5 2819.22 87.3878   1
  -5  -1   6 1822.63 55.7788   1
  -5  -1   715938.70 261.561   1
  -5  -1   8 2199.52 69.4151   1
  -5  -1   9 3237.01 111.096   1
  -5  -1  10 95.1678 20.0712   1
  -5  -1  11  422.96 27.0278   1
  -5  -1  12 30.0426 24.5879   1
  -5  -1  13 642.862 49.3866   1
  -5  -1  14 322.763 54.7623   1
  -5   0  13 3096.19 86.5352   1
  -5   0  11 6163.63 127.273   1
  -5   0   9 1727.11  55.107   1
  -5   0   7 958.244 31.2052   1
  -5   0   519162.00 325.849   1
  -5   0   328509.20 393.253   1
  -5   0   1 1802.97 60.4863   1
  -5   0  -1 4033.83 133.787   1
  -5   1  -116218.90 357.057   1
  -5   1   0 5594.36 192.556   1
  -5   1   111120.30 266.874   1
  -5   1   2 779.416 23.8577   1
  -5   1   3 1455.11 51.1347   1
  -5   1   4 376.939 18.3026   1
  -5   1   5 2430.21 79.9742   1
  -5   1   6 1748.97 57.5156   1
  -5   1   716768.90 283.381   1
  -5   1   8 2371.28 73.0394   1
  -5   1   9 3736.97 128.785   1
  -5   1  11 441.563  30.717   1
  -5   1  12 5.44223 27.4905   1
  -5   1  13 758.827 57.3733   1
  -5   1  14 288.455 58.7777   1
  -5   1  -9 1283.17 56.9883   1
  -5   1  -8 1004.57 46.7192   1
  -5   1  -7 3777.72 83.8699   1
  -5   1  -6 797.667  29.049   1
  -5   1  -5 30.4605 18.3721   1
  -5   1  -4 926.084 29.0413   1
  -5   1  -3 1701.88 52.5923   1
  -5   1  -2 2841.45 88.7582   1
  -5   0  -3 4245.74 177.073   1
  -5   0  -5 9105.44 165.683   1
  -5   0  -7 1181.46 34.5265   1
  -5  -1  -9 1241.62 54.9864   1
  -5  -1  -8  929.23 45.8245   1
  -5  -1  -7 3449.73 83.3701   1
  -5  -1  -6 649.515 29.8639   1
  -5  -1  -5 50.0369 19.5982   1
  -5  -1  -4  955.83 33.5051   1
  -5  -1  -3 1888.46 59.9728   1
  -5  -1  -2 3088.41 103.658   1
  -5  -2  -2 2703.59 92.5483   1
  -5  -2  -3 3235.53 99.0413   1
  -5  -2  -4 5135.02 160.409   1
  -5  -2  -5 3478.57 116.832   1
  -5  -2  -6 3425.68 97.4653   1
  -5  -2  -7 618.468  28.676   1
  -5  -2  -8 52.3818 29.0321   1
  -5  -2  -9 23.5103 33.5085   1
  -5  -3  -9 3.10934 33.6722   1
  -5  -3  -8 2398.46 63.9714   1
  -5  -3  -7 50.6305 20.4488   1
  -5  -3  -6 1449.31 40.1975   1
  -5  -3  -5 85.1653  21.283   1
  -5  -3  -4 1113.34 39.1988   1
  -5  -3  -3 153.686 27.9697   1
  -5  -3  -2 8032.94 301.089   1
  -5  -4  -2 6634.16 267.807   1
  -5  -4  -3 217.318 29.7735   1
  -5  -4  -4 7102.25 204.562   1
  -5  -4  -5 782.048 34.1899   1
  -5  -4  -6 3150.07 96.8631   1
  -5  -4  -7 92.1193 22.0063   1
  -5  -4  -8 145.975 31.7627   1
  -5  -4  -9 1.21418 32.4344   1
  -5  -5  -9 1381.42 56.9776   1
  -5  -5  -8 1123.03 48.1537   1
  -5  -5  -7 1450.51 38.0661   1
  -5  -5  -6 533.793 29.0677   1
  -5  -5  -5 265.319 26.5367   1
  -5  -5  -4 474.514   33.25   1
  -5  -5  -3 5835.97 229.847   1
  -5  -5  -2 2844.66 96.9021   1
  -5  -6  -2 1796.47 65.2567   1
  -5  -6  -312221.80 280.586   1
  -5  -6  -4 902.808 40.0015   1
  -5  -6  -5 3504.76 119.773   1
  -5  -6  -6 205.331 24.9705   1
  -5  -6  -7 542.264 29.8784   1
  -5  -6  -8 7.91367 29.3965   1
  -5  -6  -9 34.9095 36.7726   1
  -5  -7  -8 288.355  35.627   1
  -5  -7  -7 1630.03 39.1937   1
  -5  -7  -6 74.6232 22.5904   1
  -5  -7  -5 385.145 29.5398   1
  -5  -7  -4 20.7429 24.3871   1
  -5  -7  -3 3583.15 106.535   1
  -5  -7  -2 3119.54 98.6552   1
  -5  -8  -2 530.121 29.1117   1
  -5  -8  -3 6550.86 195.984   1
  -5  -8  -4 5253.67 153.426   1
  -5  -8  -5 3679.92 111.993   1
  -5  -8  -6 721.803  34.142   1
  -5  -8  -7 439.604 28.6991   1
  -5  -8  -8 148.655 37.1836   1
  -5  -9  -8 1485.09 57.1418   1
  -5  -9  -7 226.405 23.2682   1
  -5  -9  -6 776.827 32.7914   1
  -5  -9  -5 26.6887 23.9493   1
  -5  -9  -4 61.2011 25.5932   1
  -5  -9  -3 362.181 28.8677   1
  -5  -9  -2 6000.37 182.003   1
  -5 -10  -2 3349.58 131.944   1
  -5 -10  -3  27.227 20.6728   1
  -5 -10  -4 8355.56 173.966   1
  -5 -10  -5 5.43603 22.1715   1
  -5 -10  -6 1701.88   44.16   1
  -5 -10  -7 3.54163 29.8509   1
  -5 -10  -8 147.178 39.7382   1
  -5 -11  -8 1118.23 54.7461   1
  -5 -11  -7 454.657 40.1911   1
  -5 -11  -6 574.081 30.7161   1
  -5 -11  -5 88.0496 23.2271   1
  -5 -11  -4 56.2929 24.1964   1
  -5 -11  -3 841.217 34.6547   1
  -5 -11  -2 3728.67 127.771   1
  -5 -12  -2 228.066 23.8048   1
  -5 -12  -3 4049.73 114.791   1
  -5 -12  -4 1880.38  52.986   1
  -5 -12  -5 2781.02 83.0046   1
  -5 -12  -6 548.162 29.2014   1
  -5 -12  -7 552.701 42.9516   1
  -5 -13  -7 902.285 51.3183   1
  -5 -13  -6  9.6292  29.686   1
  -5 -13  -5 245.314 26.1634   1
  -5 -13  -4 53.7956 22.0141   1
  -5 -13  -3 805.427 33.1365   1
  -5 -13  -2 94.1802 21.4873   1
  -5 -14  -2 993.144 34.7332   1
  -5 -14  -3 3131.35 90.5248   1
  -5 -14  -4 434.248  27.035   1
  -5 -14  -5 2303.30 66.6857   1
  -5 -14  -6 455.842 41.5294   1
  -5 -14  -7 552.291 45.5626   1
  -5 -15  -6 222.185 38.1298   1
  -5 -15  -5 85.9757 32.1963   1
  -5 -15  -4 31.3961 21.2295   1
  -5 -15  -3 749.781 32.9349   1
  -5 -15  -2 2113.43 84.4422   1
  -5 -16  -2 2612.08 83.8326   1
  -5 -16  -3 63.6557 19.7176   1
  -5 -16  -4 1937.76 62.9491   1
  -5 -16  -5 16.9242 30.1186   1
  -5 -16  -6 1412.27 58.4138   1
  -5 -17  -6 288.061  45.055   1
  -5 -17  -5 53.7005 33.9145   1
  -5 -17  -4 85.9346   31.73   1
  -5 -17  -3 12.9831 19.7279   1
  -5 -17  -2 2929.95 82.7372   1
  -5 -18  -2 245.963 26.2462   1
  -5 -18  -3 1009.45 33.2793   1
  -5 -18  -4 894.629 48.2135   1
  -5 -18  -5 1098.63   54.54   1
  -5 -19  -4 93.2721 37.6032   1
  -5 -19  -3 274.332 40.2699   1
  -5 -19  -2 147.478 24.4941   1
  -5 -20  -2 30.3476 30.3476   1
  -5 -20  -3 904.811 51.6024   1
  -5 -20  -4 47.2122 39.2698   1
  -5 -21  -3 235.764  45.277   1
  -5 -21  -2 226.534 43.6758   1
  -5 -22  -2 286.435 46.9929   1
  -4   1  -1 6664.48 253.738   1
  -4   1   0 9120.06 333.175   1
  -4   1   1 234.426 13.3956   1
  -4   1   2 249.481  14.613   1
  -4   1   3 208.745 14.8066   1
  -4   1   4 3019.21 110.086   1
  -4   1   5 4066.06 182.895   1
  -4   1   621562.00  396.01   1
  -4   1   7 4846.13  197.25   1
  -4   1   8 8515.09 230.993   1
  -4   1   9 3067.92  88.496   1
  -4   1  10 1309.83 38.6453   1
  -4   1  11 36.2524 25.8704   1
  -4   1  12 1015.06 43.5392   1
  -4   1  13 1012.04 44.0106   1
  -4   1  14 1757.04 85.9449   1
  -4   0  14 291.763 63.4454   1
  -4   0  12 5098.06 115.159   1
  -4   0  10 7125.66  168.41   1
  -4   0   8 2200.60 76.1519   1
  -4   0   6 130.128  16.641   1
  -4   0   439341.70 466.459   1
  -4   0   215123.50 268.615   1
  -4   0   0 9200.56 393.573   1
  -4  -1  -1 6619.04 224.111   1
  -4  -1   0 8763.90 316.366   1
  -4  -1   1 230.421 14.4587   1
  -4  -1   2 191.424 12.4308   1
  -4  -1   3 215.063 14.0959   1
  -4  -1   4 3152.17  91.054   1
  -4  -1   5 4168.50 166.793   1
  -4  -1   621902.10 368.835   1
  -4  -1   7 4525.31 183.427   1
  -4  -1   8 8591.25 206.621   1
  -4  -1   9 2745.60 115.531   1
  -4  -1  10 1065.14 33.9964   1
  -4  -1  11 21.4847 21.4847   1
  -4  -1  12 792.644 37.1696   1
  -4  -1  13 773.924 38.1809   1
  -4  -1  14 1474.26 75.2597   1
  -4  -2  14  3.2947 50.8965   1
  -4  -2  13 1609.32 45.3229   1
  -4  -2  12 1743.65 45.2998   1
  -4  -2  11 5051.73 118.949   1
  -4  -2  10 2397.62 99.0374   1
  -4  -2   9 2410.91  71.056   1
  -4  -2   8  544.63   23.09   1
  -4  -2   7 145.654 16.8358   1
  -4  -2   6 3391.55 155.814   1
  -4  -2   511410.30 257.245   1
  -4  -2   418612.20 316.403   1
  -4  -2   323265.70 330.602   1
  -4  -2   2 5923.12 165.984   1
  -4  -2   1 6048.68 195.246   1
  -4  -2   0 4697.16 214.268   1
  -4  -2  -1 97.6442 25.3682   1
  -4  -3  -132102.50 671.218   1
  -4  -3   0 1177.97 35.0851   1
  -4  -3   1 5118.00 170.823   1
  -4  -3   2 500.724 15.9194   1
  -4  -3   3 37.1572 10.9057   1
  -4  -3   4 910.988 25.8252   1
  -4  -3   518893.00 334.006   1
  -4  -3   6 133.933 14.7991   1
  -4  -3   713545.30 266.438   1
  -4  -3   8 61.5632 15.8632   1
  -4  -3   9 3149.25 135.802   1
  -4  -3  10  341.37 22.7661   1
  -4  -3  11 14.9762 21.4805   1
  -4  -3  12 221.702  25.572   1
  -4  -3  13 1596.18  42.345   1
  -4  -3  14 90.8475 45.1109   1
  -4  -4  14 8.20557 44.1498   1
  -4  -4  13 1008.13 36.7056   1
  -4  -4  12 541.179 29.3357   1
  -4  -4  11 6343.50 120.439   1
  -4  -4  10 860.776  29.259   1
  -4  -4   9 2306.25 64.7465   1
  -4  -4   8 25.6633 15.0461   1
  -4  -4   7 779.171 28.1933   1
  -4  -4   6 1171.73 32.0101   1
  -4  -4   5 9885.28 239.162   1
  -4  -4   4 3129.99 88.4868   1
  -4  -4   332553.30 389.892   1
  -4  -4   2 6183.48  175.55   1
  -4  -4   113600.60 280.049   1
  -4  -4   0 661.412 22.9871   1
  -4  -4  -1 44.1501 20.3316   1
  -4  -5  -1 6362.38 261.259   1
  -4  -5   011487.50  284.82   1
  -4  -5   1 7876.45 211.293   1
  -4  -5   2 1070.69  33.833   1
  -4  -5   3 119.209 12.1551   1
  -4  -5   4 2337.98 74.2738   1
  -4  -5   5 7511.39 213.783   1
  -4  -5   6 9778.46 227.744   1
  -4  -5   712053.00 237.154   1
  -4  -5   810595.90  204.06   1
  -4  -5   9 2894.28 103.733   1
  -4  -5  10 309.891 21.7868   1
  -4  -5  11 81.6169 20.1701   1
  -4  -5  12  244.77 24.5641   1
  -4  -5  13 840.508 46.3495   1
  -4  -5  14 1037.27 61.4319   1
  -4  -6  14 242.573 49.7076   1
  -4  -6  13 38.4702 30.7003   1
  -4  -6  12 2461.18 70.6434   1
  -4  -6  11 929.386  30.396   1
  -4  -6  10 4667.15 108.667   1
  -4  -6   9 54.9771 16.4193   1
  -4  -6   8 3276.89 117.857   1
  -4  -6   7 82.0627 15.3495   1
  -4  -6   6 1301.60 43.7853   1
  -4  -6   5 2537.02 75.2643   1
  -4  -6   4 9323.50 223.807   1
  -4  -6   3  435.84 16.3226   1
  -4  -6   233077.80 423.665   1
  -4  -6   1 3333.74 97.6077   1
  -4  -6   0 2492.00 91.2747   1
  -4  -6  -1 78.8789 17.0124   1
  -4  -7  -1 59.2923   16.40   1
  -4  -7   020402.10 374.028   1
  -4  -7   1 1039.08  36.163   1
  -4  -7   2 2121.98 61.0887   1
  -4  -7   3 8.61356 11.1707   1
  -4  -7   4 5161.26  178.99   1
  -4  -7   5 46.9447 12.6903   1
  -4  -7   617997.00 294.471   1
  -4  -7   7 2164.58 64.5981   1
  -4  -7   812848.40 210.913   1
  -4  -7   9 179.951 19.0005   1
  -4  -7  10 333.395 21.8017   1
  -4  -7  11  71.503 19.1559   1
  -4  -7  12  412.59 25.9166   1
  -4  -7  13 27.2024 31.1402   1
  -4  -7  14 927.805 57.7226   1
  -4  -8  13 386.378 41.9732   1
  -4  -8  12 1098.68  32.907   1
  -4  -8  11 1936.59 65.0348   1
  -4  -8  10 3608.86 93.6792   1
  -4  -8   9 3310.10 100.692   1
  -4  -8   8  740.75 25.4388   1
  -4  -8   7 90.4711  16.845   1
  -4  -8   6 2966.53 122.114   1
  -4  -8   5 1888.53 61.7304   1
  -4  -8   411587.60 240.342   1
  -4  -8   313929.70 272.704   1
  -4  -8   216709.30 304.975   1
  -4  -8   1 8487.85 239.528   1
  -4  -8   0 1554.93 52.0624   1
  -4  -8  -1 331.562 21.1633   1
  -4  -9  -110126.50 266.037   1
  -4  -9   0 3177.70 150.632   1
  -4  -9   116644.80  321.90   1
  -4  -9   2 189.325 15.7581   1
  -4  -9   3 292.399 16.4041   1
  -4  -9   4 251.877 15.7766   1
  -4  -9   5 4412.57 145.172   1
  -4  -9   6 3394.71 149.981   1
  -4  -9   710635.00 204.152   1
  -4  -9   8 3515.55 118.485   1
  -4  -9   9 2840.72 90.1346   1
  -4  -9  10 5.31694 16.7655   1
  -4  -9  11 9.18567 18.4091   1
  -4  -9  12 76.5716 20.1127   1
  -4  -9  13 477.744 41.9399   1
  -4 -10  13 840.929 53.0815   1
  -4 -10  12  18.556  18.556   1
  -4 -10  11 2531.59 67.1486   1
  -4 -10  10 23.6649 17.9058   1
  -4 -10   9 6095.95 122.058   1
  -4 -10   8 157.676 19.5782   1
  -4 -10   7 90.5835 17.4142   1
  -4 -10   6 330.007 19.1978   1
  -4 -10   5 5031.93 150.002   1
  -4 -10   4 339.677 17.2112   1
  -4 -10   322313.00 316.909   1
  -4 -10   2 358.862 17.8702   1
  -4 -10   116441.70 306.713   1
  -4 -10   0 29.2963 13.7798   1
  -4 -10  -1 108.908 16.6394   1
  -4 -11  -1 5407.50 180.556   1
  -4 -11   0 4989.27 169.881   1
  -4 -11   111415.70 239.563   1
  -4 -11   2 1608.27 48.2258   1
  -4 -11   3 7.95951 12.8845   1
  -4 -11   4 18.7096 12.6214   1
  -4 -11   5 5278.37 142.431   1
  -4 -11   6 3313.90 112.513   1
  -4 -11   7 9120.95 166.611   1
  -4 -11   8 2706.35  92.153   1
  -4 -11   9 2748.19 83.2764   1
  -4 -11  10 447.073 24.1643   1
  -4 -11  11 20.3755 19.1492   1
  -4 -11  12 63.3907 30.9701   1
  -4 -11  13 635.864  46.767   1
  -4 -12  13 202.149 42.9327   1
  -4 -12  12 906.942 46.4252   1
  -4 -12  11 588.364 27.8515   1
  -4 -12  10 3827.72 83.1918   1
  -4 -12   9 1485.27 40.0856   1
  -4 -12   8 1460.37 43.1528   1
  -4 -12   7 137.139 17.8971   1
  -4 -12   6 309.557 20.2824   1
  -4 -12   5 1131.17 40.4141   1
  -4 -12   4 5243.52 143.919   1
  -4 -12   3 7398.68 176.852   1
  -4 -12   214709.20 252.682   1
  -4 -12   1 1699.48 53.9649   1
  -4 -12   0 2546.30 78.6533   1
  -4 -12  -1 39.8742 15.5081   1
  -4 -13  -1 12.8208  15.604   1
  -4 -13   0 9543.11 207.965   1
  -4 -13   1 109.709 17.1971   1
  -4 -13   2 1906.35  58.209   1
  -4 -13   3 434.512 20.8006   1
  -4 -13   4 2378.74  63.234   1
  -4 -13   5 84.7331 15.4536   1
  -4 -13   6 8686.16 156.238   1
  -4 -13   7  5.9646 15.7293   1
  -4 -13   8 6994.90 125.558   1
  -4 -13   9 49.3414 19.1941   1
  -4 -13  10 313.757 23.5828   1
  -4 -13  11 2.55458 19.7194   1
  -4 -13  12 205.519 37.5722   1
  -4 -14  12 978.865 50.6813   1
  -4 -14  11 470.344 39.3601   1
  -4 -14  10 2129.95 62.7397   1
  -4 -14   9 290.542 23.9197   1
  -4 -14   8 882.729 29.7979   1
  -4 -14   7 33.5973 17.2159   1
  -4 -14   6 1005.68 28.2084   1
  -4 -14   5 1314.49 40.1045   1
  -4 -14   4 7622.86 152.387   1
  -4 -14   3 2230.62 62.1857   1
  -4 -14   212410.60 210.755   1
  -4 -14   0 1129.86 30.6693   1
  -4 -14  -1 23.8755 17.3407   1
  -4 -15  -1 9896.96 189.271   1
  -4 -15   0 3406.29 119.204   1
  -4 -15   1 2249.14  68.957   1
  -4 -15   2 418.493 22.9661   1
  -4 -15   3 115.238 17.4953   1
  -4 -15   4 751.553 24.3886   1
  -4 -15   5 3443.25 118.278   1
  -4 -15   6 2313.05 79.6675   1
  -4 -15   7 4057.26 95.3992   1
  -4 -15   8 3280.68 81.6861   1
  -4 -15   9 1417.77 34.2345   1
  -4 -15  10 136.391 22.0047   1
  -4 -15  11 3.72865 32.8603   1
  -4 -15  12 31.5159 39.2453   1
  -4 -16  11 1674.96 62.3211   1
  -4 -16  10 21.6288 20.5929   1
  -4 -16   9 918.482 31.7467   1
  -4 -16   8  45.975 20.3006   1
  -4 -16   7 12.5168  19.035   1
  -4 -16   6  55.892   17.50   1
  -4 -16   5 1186.54 32.7283   1
  -4 -16   4 22.3411 14.8875   1
  -4 -16   310127.00 162.217   1
  -4 -16   2 913.516 28.8394   1
  -4 -16   1 4389.49 121.556   1
  -4 -16   0 15.9281 16.7176   1
  -4 -16  -1 37.9335  19.032   1
  -4 -17  -1 7989.99 150.762   1
  -4 -17   0 249.387 23.7452   1
  -4 -17   1 2233.46 91.7766   1
  -4 -17   2 620.086  26.234   1
  -4 -17   3 15.6919 15.6919   1
  -4 -17   4 21.0248 15.6001   1
  -4 -17   5 3473.79 88.0584   1
  -4 -17   6 619.574  24.979   1
  -4 -17   7 5944.93 100.426   1
  -4 -17   8 250.619 22.8642   1
  -4 -17   9 1181.04 32.6875   1
  -4 -17  10 45.7199 34.0962   1
  -4 -17  11 6.83156 39.6344   1
  -4 -18  10 575.353 47.7541   1
  -4 -18   9 284.285 38.0086   1
  -4 -18   8 77.3746 22.0596   1
  -4 -18   7 3.13188 19.0233   1
  -4 -18   6 87.5815 19.3729   1
  -4 -18   5 1278.01 32.9009   1
  -4 -18   4 2514.97 75.4822   1
  -4 -18   3 3447.34 90.3897   1
  -4 -18   2 2150.26  84.334   1
  -4 -18   1 1826.49 46.5148   1
  -4 -18   0 621.673 27.3851   1
  -4 -18  -1 10.8302  19.001   1
  -4 -19  -1 541.529 29.8262   1
  -4 -19   0 4313.28 103.509   1
  -4 -19   1 154.829 21.6267   1
  -4 -19   2 78.0289 27.2354   1
  -4 -19   3 26.7733 16.6472   1
  -4 -19   4 381.854   23.74   1
  -4 -19   5  130.81 20.0455   1
  -4 -19   6 3887.33 77.8961   1
  -4 -19   7 292.461 23.1924   1
  -4 -19   8 1818.39 53.7037   1
  -4 -19   9  45.194 33.2758   1
  -4 -19  10 279.521 44.0588   1
  -4 -20   9 46.8303 37.3772   1
  -4 -20   8 154.469 36.0401   1
  -4 -20   7 19.8731 19.8731   1
  -4 -20   6  227.77 23.0418   1
  -4 -20   5 183.063 20.1584   1
  -4 -20   4 3229.93 73.5798   1
  -4 -20   3 104.187 18.6541   1
  -4 -20   2 3745.24 83.7694   1
  -4 -20   1 6.85014 18.0732   1
  -4 -20   0 1100.38 33.3212   1
  -4 -20  -1 130.755 21.9609   1
  -4 -21  -1 1184.22  38.647   1
  -4 -21   0 1132.86 36.3569   1
  -4 -21   1 420.103 26.9012   1
  -4 -21   2 114.306 21.5145   1
  -4 -21   3 21.8707 21.8707   1
  -4 -21   4 107.383 19.9311   1
  -4 -21   5 475.392 24.9813   1
  -4 -21   6 2600.07 59.6622   1
  -4 -21   7 908.472 44.1339   1
  -4 -21   8 916.287 49.0322   1
  -4 -21   9 237.088 44.5828   1
  -4 -22   8 9.68488 40.1046   1
  -4 -22   7 36.6942 35.0032   1
  -4 -22   6 5.19916 29.8675   1
  -4 -22   5 1007.91 43.2998   1
  -4 -22   4 647.176 25.8972   1
  -4 -22   3 1845.52  53.839   1
  -4 -22   2 361.691 24.1541   1
  -4 -22   1 1902.17  59.403   1
  -4 -22   0 462.534  26.548   1
  -4 -22  -1  19.973  19.973   1
  -4 -23  -1 2045.43  67.008   1
  -4 -23   0 28.6054   31.81   1
  -4 -23   1 603.814 42.2285   1
  -4 -23   2 27.9696 27.9696   1
  -4 -23   3 32.5641 32.5641   1
  -4 -23   4 19.2375 28.6201   1
  -4 -23   5 1320.38 50.7264   1
  -4 -23   6 8.69297 32.9898   1
  -4 -23   7 1427.13 58.9034   1
  -4 -24   6 54.8437 37.8572   1
  -4 -24   5 755.895 47.1592   1
  -4 -24   4 145.033 35.8901   1
  -4 -24   3 1875.00 57.3972   1
  -4 -24   2 356.681 39.2271   1
  -4 -24   1 875.273 48.7665   1
  -4 -24   0 33.9624 33.9624   1
  -4 -24  -1 105.757 39.5336   1
  -4 -25   0 556.939 53.9565   1
  -4 -25   1 92.4949 40.1052   1
  -4 -25   2  6.0343 38.4522   1
  -4 -25   3 41.0077 36.3525   1
  -4 -25   4  134.41 42.1325   1
  -4 -24  -2 42.3821 39.2563   1
  -4 -23  -3 1043.17 57.4954   1
  -4 -23  -2  2.0019 34.3273   1
  -4 -22  -2 125.113 34.6553   1
  -4 -22  -3 1130.37 55.6291   1
  -4 -22  -4 280.915 40.8306   1
  -4 -21  -5 36.1649 35.1517   1
  -4 -21  -4 69.1963 35.6444   1
  -4 -21  -3 343.062 42.1995   1
  -4 -21  -2 2133.64 67.2425   1
  -4 -20  -2 405.899 27.5938   1
  -4 -20  -3  38.055 20.9385   1
  -4 -20  -4 1733.49 57.7756   1
  -4 -20  -5  72.964 33.0323   1
  -4 -19  -6 53.4144 34.4863   1
  -4 -19  -5 29.3969 29.3969   1
  -4 -19  -4 157.492  23.856   1
  -4 -19  -3 515.565 29.8637   1
  -4 -19  -2 4691.69  103.21   1
  -4 -18  -2 784.316 31.7128   1
  -4 -18  -3 418.618  26.351   1
  -4 -18  -4 842.337 31.1775   1
  -4 -18  -5 1017.61 45.8784   1
  -4 -18  -6 1387.38 54.4914   1
  -4 -18  -7 337.947  42.581   1
  -4 -17  -7 861.552 48.6595   1
  -4 -17  -6 14.0016 28.6608   1
  -4 -17  -5 30.3084 20.3012   1
  -4 -17  -4 7.14043  19.187   1
  -4 -17  -3 2666.81 87.5519   1
  -4 -17  -2  257.39 26.3619   1
  -4 -16  -2 78.3411 20.5078   1
  -4 -16  -3 1636.42 49.8592   1
  -4 -16  -4 360.483  25.398   1
  -4 -16  -5 3670.26 82.9391   1
  -4 -16  -6 33.3072 20.0207   1
  -4 -16  -7 2042.36 61.0661   1
  -4 -15  -8  285.20 39.0517   1
  -4 -15  -7 782.664 45.5653   1
  -4 -15  -6 204.511 24.7625   1
  -4 -15  -5 10.4205  19.858   1
  -4 -15  -4  252.70 26.5542   1
  -4 -15  -3 1055.39 38.9167   1
  -4 -15  -2 2064.07 65.0384   1
  -4 -14  -2 365.041 24.6607   1
  -4 -14  -3 936.083 32.1715   1
  -4 -14  -4 3176.80 101.135   1
  -4 -14  -5 255.541 25.0624   1
  -4 -14  -6 3113.47 77.0515   1
  -4 -14  -7 515.692 40.3977   1
  -4 -14  -8 542.444 43.3443   1
  -4 -13  -8 1952.07 60.1361   1
  -4 -13  -7 9.78637 20.5523   1
  -4 -13  -6 783.298 33.7478   1
  -4 -13  -5 0.47345 20.7136   1
  -4 -13  -4  998.33  42.834   1
  -4 -13  -3 323.075 26.2081   1
  -4 -13  -2 8918.01 205.904   1
  -4 -12  -2 1031.20 31.6672   1
  -4 -12  -3 332.079 24.9756   1
  -4 -12  -4 6081.61 153.522   1
  -4 -12  -5 2239.05 60.6637   1
  -4 -12  -6 3343.61 93.2481   1
  -4 -12  -7 201.404 24.4505   1
  -4 -12  -8 1152.06 50.6623   1
  -4 -12  -9 83.3781 38.0197   1
  -4 -11  -9 1166.06 53.6634   1
  -4 -11  -8 793.929 44.2757   1
  -4 -11  -7 1146.76 35.8596   1
  -4 -11  -6 127.717 26.2103   1
  -4 -11  -5 25.3225  24.134   1
  -4 -11  -4 153.903 26.4549   1
  -4 -11  -3 3429.33 140.638   1
  -4 -11  -2 1283.17 52.2858   1
  -4 -10  -2 58.5618 18.5847   1
  -4 -10  -3 3955.04 166.861   1
  -4 -10  -4 404.328  29.998   1
  -4 -10  -511518.60 206.307   1
  -4 -10  -6 6.99789 23.1525   1
  -4 -10  -7 2569.52 79.6726   1
  -4 -10  -8 10.5972 21.3987   1
  -4 -10  -9 247.194 39.8267   1
  -4  -9  -9 1829.17 59.5345   1
  -4  -9  -8 182.873 23.9605   1
  -4  -9  -7 2166.57  78.901   1
  -4  -9  -6 101.551 25.6506   1
  -4  -9  -5 12.0601 26.0774   1
  -4  -9  -4 8.59131 25.5744   1
  -4  -9  -3 9049.58  248.64   1
  -4  -9  -2 1902.14 53.6137   1
  -4  -8  -2 1583.65 56.0806   1
  -4  -8  -3 2009.59 66.4044   1
  -4  -8  -4 3883.86 114.375   1
  -4  -8  -5 4919.93 167.305   1
  -4  -8  -6 2977.52 112.295   1
  -4  -8  -7 329.433 28.7669   1
  -4  -8  -8 914.443 34.4951   1
  -4  -8  -9 62.9668 34.5418   1
  -4  -7 -10 1651.21 63.3579   1
  -4  -7  -9 19.2653 29.5147   1
  -4  -7  -8 3165.70 79.3715   1
  -4  -7  -7 232.407 24.9993   1
  -4  -7  -6 1131.79 38.1412   1
  -4  -7  -5 51.9226 24.8679   1
  -4  -7  -4 4214.80 127.484   1
  -4  -7  -3 591.568 33.4457   1
  -4  -7  -210985.70 325.787   1
  -4  -6  -2 1559.94 62.9069   1
  -4  -6  -3 1487.10 54.0139   1
  -4  -6  -412113.20 309.066   1
  -4  -6  -5 50.3233 22.4935   1
  -4  -6  -6 7117.05 171.068   1
  -4  -6  -7 859.931  33.321   1
  -4  -6  -8 733.165 31.5884   1
  -4  -6  -9 28.2885 28.2885   1
  -4  -6 -10 43.6144 38.0411   1
  -4  -5 -10 1401.14 60.6974   1
  -4  -5  -9 977.696 32.0985   1
  -4  -5  -8 1406.92 36.7228   1
  -4  -5  -7 1113.06 36.2049   1
  -4  -5  -6 1342.12 44.2878   1
  -4  -5  -5 49.8867 22.4546   1
  -4  -5  -4 2005.90 72.7827   1
  -4  -5  -3 2605.63 89.2994   1
  -4  -5  -212225.00 401.244   1
  -4  -4  -2 53.7366 25.9213   1
  -4  -4  -3 7943.35 313.271   1
  -4  -4  -4 1248.51 40.3416   1
  -4  -4  -5 8091.66 216.336   1
  -4  -4  -6 306.102 26.3883   1
  -4  -4  -7 4390.67 114.677   1
  -4  -4  -8 0.99998  20.333   1
  -4  -4  -9 40.3267 21.6432   1
  -4  -4 -10 1.49472 34.6399   1
  -4  -3 -10 69.1647  37.095   1
  -4  -3  -9 3714.11 76.6609   1
  -4  -3  -8 242.233 25.1521   1
  -4  -3  -7 3637.46 109.129   1
  -4  -3  -6 212.007 24.2204   1
  -4  -3  -5 371.673  27.233   1
  -4  -3  -4 81.3598 22.4394   1
  -4  -3  -321186.80 490.235   1
  -4  -3  -2 223.539 29.5852   1
  -4  -2  -2 6208.28 201.953   1
  -4  -2  -3 8078.50 306.345   1
  -4  -2  -4 2627.52 78.8423   1
  -4  -2  -5 7690.87 219.191   1
  -4  -2  -6 2007.13 56.9049   1
  -4  -2  -7 1990.22 54.1336   1
  -4  -2  -8 384.827 26.4256   1
  -4  -2  -9  71.347 22.4475   1
  -4  -2 -10 79.8738 36.3525   1
  -4  -1 -10 1796.21 64.6119   1
  -4  -1  -9 578.926 29.8047   1
  -4  -1  -8 4010.49 93.3095   1
  -4  -1  -7 361.695 25.2483   1
  -4  -1  -6 283.453 24.2109   1
  -4  -1  -5 58.4109 19.5462   1
  -4  -1  -4 2378.43 77.1434   1
  -4  -1  -3 1915.15 64.1507   1
  -4  -1  -225928.30 576.602   1
  -4   0  -2 9011.34 303.721   1
  -4   0  -415840.00 301.794   1
  -4   0  -610852.40 198.091   1
  -4   0  -8  857.63 32.4259   1
  -4   0 -10 727.589 49.3549   1
  -4   1 -10 1853.79 65.8357   1
  -4   1  -9 682.492 30.7594   1
  -4   1  -8 4005.13 92.7985   1
  -4   1  -7 295.974 24.1778   1
  -4   1  -6 290.032 23.2201   1
  -4   1  -5 80.7528 18.3422   1
  -4   1  -4 2127.41 72.9189   1
  -4   1  -3 1871.08 55.4557   1
  -4   1  -222559.00  415.52   1
  -3 -26   4 68.5536 37.8224   1
  -3 -26   3 1263.74 56.3799   1
  -3 -26   2 26.7427 34.2765   1
  -3 -26   1 1638.78 63.1941   1
  -3 -26   0 51.1514 39.6513   1
  -3 -26  -1 153.111 46.1684   1
  -3 -25  -1 1831.48  65.151   1
  -3 -25   0  77.724 38.1576   1
  -3 -25   1 161.225 37.7796   1
  -3 -25   2 28.3943 33.7431   1
  -3 -25   3 28.5391 35.6375   1
  -3 -25   4 100.137 37.2502   1
  -3 -25   5 867.659 50.3476   1
  -3 -25   6 380.305 46.4295   1
  -3 -24   7 71.2878 41.2852   1
  -3 -24   6 50.5624 35.9987   1
  -3 -24   5 236.903 36.5209   1
  -3 -24   4 1217.78 48.3554   1
  -3 -24   3 426.933 36.5775   1
  -3 -24   2 1809.13  53.421   1
  -3 -24   1 762.439 29.4608   1
  -3 -24   0 1497.71 53.7152   1
  -3 -24  -1 32.6095 32.6095   1
  -3 -23  -1 15.5187 20.8717   1
  -3 -23   0 1175.71  36.198   1
  -3 -23   1  19.152  19.152   1
  -3 -23   2 20.0017 20.0017   1
  -3 -23   3 6.45609  20.259   1
  -3 -23   4 1319.31 33.6236   1
  -3 -23   5 1.56963 29.3306   1
  -3 -23   6 2359.01 61.4822   1
  -3 -23   7 40.6789 35.6848   1
  -3 -23   8 842.799 55.5074   1
  -3 -22   8 308.966 43.2499   1
  -3 -22   7 77.0007 33.2876   1
  -3 -22   6 20.1994 20.4373   1
  -3 -22   5 9.02338 18.7713   1
  -3 -22   4 1897.81 57.8011   1
  -3 -22   3 853.483 28.2931   1
  -3 -22   2 3894.44  81.314   1
  -3 -22   1 362.893 24.0508   1
  -3 -22   0 634.129 28.2695   1
  -3 -22  -1 337.114 25.7299   1
  -3 -21  -1 2215.29 74.4899   1
  -3 -21   0 509.548 28.6627   1
  -3 -21   1 388.006 26.1849   1
  -3 -21   2 23.6979 23.6979   1
  -3 -21   3 221.817 24.0144   1
  -3 -21   4 1009.65 29.8066   1
  -3 -21   5 2072.68 63.1234   1
  -3 -21   6 1255.64 32.4721   1
  -3 -21   7 1230.11 32.6161   1
  -3 -21   8 280.142 38.7361   1
  -3 -21   9 226.409 44.0402   1
  -3 -20  10 64.1064 43.9105   1
  -3 -20   9 1087.91 54.1757   1
  -3 -20   8 20.6679 20.6679   1
  -3 -20   7 268.317 25.1818   1
  -3 -20   6 23.3963 19.7145   1
  -3 -20   5 676.911 26.2201   1
  -3 -20   4 83.4268 18.2108   1
  -3 -20   3 7545.43 118.009   1
  -3 -20   2 223.009 20.2538   1
  -3 -20   1 3208.64 89.7837   1
  -3 -20   0 61.3918 19.2102   1
  -3 -20  -1 689.549 29.2922   1
  -3 -19  -1 5254.27 120.587   1
  -3 -19   0 372.058  26.807   1
  -3 -19   1 1427.69 37.6289   1
  -3 -19   2 16.2405 17.6093   1
  -3 -19   3 791.566 28.1206   1
  -3 -19   4 75.4872 18.6151   1
  -3 -19   5 3931.67 88.5869   1
  -3 -19   6 379.629 24.3584   1
  -3 -19   7 2807.89 69.6512   1
  -3 -19   8 61.8756 21.8978   1
  -3 -19   9 773.258 45.4962   1
  -3 -19  10 6.44358 39.0613   1
  -3 -18  11 866.973 55.4298   1
  -3 -18  10 671.857 47.0237   1
  -3 -18   9 1153.19 34.6728   1
  -3 -18   8 794.462 29.8958   1
  -3 -18   7 1.30653 20.0335   1
  -3 -18   6 61.7404 18.8742   1
  -3 -18   5  281.21 21.2182   1
  -3 -18   4 2863.23 85.1368   1
  -3 -18   3 6014.32 121.505   1
  -3 -18   2 5831.62 125.609   1
  -3 -18   0 2030.65 56.8266   1
  -3 -18  -1 746.676  28.456   1
  -3 -17  -1 1330.95  43.449   1
  -3 -17   0 4446.99 130.063   1
  -3 -17   1 11.3248 15.6863   1
  -3 -17   2 5.14134 33.8183   1
  -3 -17   3 4.09101 15.9288   1
  -3 -17   4 4216.93 107.298   1
  -3 -17   5 726.334 32.6526   1
  -3 -17   6 5447.91 110.157   1
  -3 -17   7 261.175 22.3091   1
  -3 -17   8 2321.87 69.1435   1
  -3 -17   9  267.67  24.616   1
  -3 -17  10 3.22789  33.183   1
  -3 -17  11 24.2758 39.0154   1
  -3 -16  12 774.216 55.3666   1
  -3 -16  11 133.753 36.7588   1
  -3 -16  10 3229.60 67.8777   1
  -3 -16   9 74.8297 21.7874   1
  -3 -16   8 2026.05 69.3718   1
  -3 -16   7  188.50 21.2862   1
  -3 -16   6 4.07191 17.0377   1
  -3 -16   5 108.969 17.1888   1
  -3 -16   4 9814.81 168.345   1
  -3 -16   3 122.694 16.1379   1
  -3 -16   211335.10 191.787   1
  -3 -16   1 858.773 25.8708   1
  -3 -16   0 5109.25 155.369   1
  -3 -16  -1 382.698 22.7463   1
  -3 -15  -1 5723.44 161.135   1
  -3 -15   0 5875.76 168.613   1
  -3 -15   1 98.3947 17.8404   1
  -3 -15   2  79.699 17.6863   1
  -3 -15   3 1905.18 61.1857   1
  -3 -15   4 2683.67  103.35   1
  -3 -15   5 1998.71 59.6396   1
  -3 -15   6 3183.30 98.6116   1
  -3 -15   7 2363.35 81.4415   1
  -3 -15   8 4302.33  97.331   1
  -3 -15   9 10.4356 20.7066   1
  -3 -15  10 43.3203 22.5187   1
  -3 -15  11 4.54662 32.5376   1
  -3 -15  12 367.985 46.0369   1
  -3 -14  12 85.4434 37.0348   1
  -3 -14  11 1689.58 55.1946   1
  -3 -14  10 694.418 28.9539   1
  -3 -14   9 4469.81 93.6927   1
  -3 -14   8 175.115   21.81   1
  -3 -14   7 548.467 24.5227   1
  -3 -14   6 350.355 21.0497   1
  -3 -14   5 2466.16 103.684   1
  -3 -14   4 1898.27 54.8911   1
  -3 -14   312202.40 216.488   1
  -3 -14   2 3010.61  123.87   1
  -3 -14   114782.10 259.618   1
  -3 -14   0 2531.96 76.7599   1
  -3 -14  -1 527.747  24.057   1
  -3 -13  -116196.00 293.438   1
  -3 -13   0 335.092 21.9176   1
  -3 -13   2 43.3703 15.3709   1
  -3 -13   3 1578.35 46.2533   1
  -3 -13   4 2.13803 14.2624   1
  -3 -13   5 8356.11 183.151   1
  -3 -13   6 12.1464 16.0185   1
  -3 -13   711670.50 184.529   1
  -3 -13   8 78.9598 18.7844   1
  -3 -13   9 1763.50 46.1627   1
  -3 -13  10 43.0394 20.3183   1
  -3 -13  11 109.865 22.8256   1
  -3 -13  12 34.8318 34.8318   1
  -3 -12  13 225.877 43.2135   1
  -3 -12  12 382.802  39.315   1
  -3 -12  11 2996.74 69.8746   1
  -3 -12  10 561.498 26.7612   1
  -3 -12   9 4754.95 107.153   1
  -3 -12   8 1719.49 45.1171   1
  -3 -12   7 902.652 27.3019   1
  -3 -12   6 179.346  17.521   1
  -3 -12   5 2812.43 113.119   1
  -3 -12   4 2475.28 74.0339   1
  -3 -12   314834.50  261.07   1
  -3 -12   2 6474.77 191.144   1
  -3 -12   117749.20 307.981   1
  -3 -12   0 5269.85 188.574   1
  -3 -12  -1 1032.31 34.6633   1
  -3 -11  -1 3472.50 161.806   1
  -3 -11   0 9062.38 245.352   1
  -3 -11   2 2005.62 58.8104   1
  -3 -11   3 2250.89 73.9524   1
  -3 -11   4 4146.18 146.013   1
  -3 -11   5 2593.07 119.158   1
  -3 -11   615033.20 247.984   1
  -3 -11   7 3502.41 117.656   1
  -3 -11   8 3923.58 115.069   1
  -3 -11   9 440.712 23.1587   1
  -3 -11  10 6.87608  18.173   1
  -3 -11  11 15.2757 19.6271   1
  -3 -11  12 377.097 25.0902   1
  -3 -11  13 205.787  39.993   1
  -3 -10  13 10.5614 33.5383   1
  -3 -10  12 2259.67 59.3272   1
  -3 -10  11 13.9396 18.7777   1
  -3 -10  10 5819.60 109.604   1
  -3 -10   9  11.402 16.5189   1
  -3 -10   8 6220.63  146.39   1
  -3 -10   7 107.566 16.3002   1
  -3 -10   6 1320.45 36.2269   1
  -3 -10   5  35.254  12.819   1
  -3 -10   418992.30 309.385   1
  -3 -10   3 1022.27 34.3581   1
  -3 -10   236498.00 440.474   1
  -3 -10   1 1185.23 29.3953   1
  -3 -10   0 8530.14 232.686   1
  -3 -10  -1 986.036  27.391   1
  -3  -9  -1 6230.83 221.063   1
  -3  -9   022906.30 379.458   1
  -3  -9   1 1110.06 41.2344   1
  -3  -9   2 50.0829 12.5339   1
  -3  -9   3 3632.08 135.051   1
  -3  -9   4 2250.47 68.9674   1
  -3  -9   5 2664.61 83.9871   1
  -3  -9   621491.40 320.131   1
  -3  -9   7 1172.87 49.6192   1
  -3  -9   8 6494.56 154.733   1
  -3  -9   9 880.483 26.3195   1
  -3  -9  10 174.685 20.2387   1
  -3  -9  11 111.533  20.276   1
  -3  -9  12 828.309 30.1705   1
  -3  -9  13 186.087 36.4396   1
  -3  -8  14 2.28435 40.6288   1
  -3  -8  13 101.438 34.9537   1
  -3  -8  12 1014.55 31.2228   1
  -3  -8  11 2159.79 70.2952   1
  -3  -8  10 1728.43 45.8844   1
  -3  -8   9 3545.24 107.941   1
  -3  -8   8 3729.79 123.766   1
  -3  -8   7 2256.21 67.6345   1
  -3  -8   6 105.268 15.4312   1
  -3  -8   5 1908.88 60.3361   1
  -3  -8   4 4754.77 162.106   1
  -3  -8   312291.20 231.215   1
  -3  -8   224278.60 338.933   1
  -3  -8   122675.70 342.636   1
  -3  -8   014261.80 287.746   1
  -3  -8  -1 2210.11   74.99   1
  -3  -7  -123981.60  421.61   1
  -3  -7   0 937.512 35.8111   1
  -3  -7   1 9943.33 225.798   1
  -3  -7   2 3355.06 128.553   1
  -3  -7   3 3080.75 120.446   1
  -3  -7   4 892.763 31.4581   1
  -3  -7   515452.30 291.099   1
  -3  -7   6 2374.92 77.2575   1
  -3  -7   727559.40 368.196   1
  -3  -7   8 34.9539 14.7038   1
  -3  -7   9 4601.91 124.138   1
  -3  -7  10 1.14372 16.2998   1
  -3  -7  11 496.107 25.0219   1
  -3  -7  12 93.9791  20.909   1
  -3  -7  13 1693.44 55.5071   1
  -3  -7  14 71.8316 40.6583   1
  -3  -6  14  19.663 40.0784   1
  -3  -6  13 651.612 44.7112   1
  -3  -6  12 42.1432 19.8718   1
  -3  -6  11 5282.41 106.441   1
  -3  -6  10 724.087 26.0384   1
  -3  -6   9 9170.26 180.224   1
  -3  -6   8 4.03366 14.4027   1
  -3  -6   7 3619.21 167.242   1
  -3  -6   6 201.278 15.0006   1
  -3  -6   5 6882.00 199.338   1
  -3  -6   4 161.353 11.8651   1
  -3  -6   335189.80 378.166   1
  -3  -6   2 3578.80 125.289   1
  -3  -6   129208.50 365.185   1
  -3  -6   0 886.493 27.1052   1
  -3  -6  -1 1037.72  26.653   1
  -3  -5  -132451.40 515.105   1
  -3  -5   0 3785.33 150.088   1
  -3  -5   1 1688.41 51.0433   1
  -3  -5   2 27.5651 8.45095   1
  -3  -5   3 6729.27 163.019   1
  -3  -5   421117.30 306.838   1
  -3  -5   510880.10 240.268   1
  -3  -5   611093.10  253.00   1
  -3  -5   714089.60 280.167   1
  -3  -5   8 5570.57 158.424   1
  -3  -5   9 1090.48 35.8326   1
  -3  -5  10 143.705 18.6968   1
  -3  -5  11 94.6661 19.4969   1
  -3  -5  12 926.334 31.3706   1
  -3  -5  13 1090.15 34.6246   1
  -3  -5  14 432.526 49.5659   1
  -3  -4  14  43.242  41.624   1
  -3  -4  13 128.121  25.408   1
  -3  -4  12 1697.01 44.9902   1
  -3  -4  11 29.5413 18.8158   1
  -3  -4  10 6503.19 142.772   1
  -3  -4   9 422.523 21.4284   1
  -3  -4   8 6708.33 195.876   1
  -3  -4   7 1625.40 48.7559   1
  -3  -4   6 513.931 18.2504   1
  -3  -4   5 476.665  24.941   1
  -3  -4   434520.00 394.308   1
  -3  -4   3 3504.62 120.229   1
  -3  -4   228715.40 320.279   1
  -3  -4   117325.50 265.378   1
  -3  -4   020338.40 322.602   1
  -3  -4  -1 1401.77 52.2134   1
  -3  -3  -1 330.654 22.1519   1
  -3  -3   015776.60 289.294   1
  -3  -3   1 133.437 9.89154   1
  -3  -3   2 5576.66 138.046   1
  -3  -3   3 198.392 10.8778   1
  -3  -3   411329.70 226.728   1
  -3  -3   5 1015.23 52.5865   1
  -3  -3   638932.60 473.903   1
  -3  -3   7 23.1811 12.9821   1
  -3  -3   813924.50 261.609   1
  -3  -3   9 488.227  22.617   1
  -3  -3  10 44.4386 18.1244   1
  -3  -3  11 188.466 22.6012   1
  -3  -3  12 2193.51 75.5655   1
  -3  -3  13 131.264 25.6907   1
  -3  -3  14 2226.24 77.1315   1
  -3  -2  14 214.204 48.7723   1
  -3  -2  13 72.3744 25.9236   1
  -3  -2  12 1417.44 41.2081   1
  -3  -2  11 1494.16 43.7102   1
  -3  -2  10 3807.68 124.365   1
  -3  -2   9 2392.99 73.1658   1
  -3  -2   8 4492.11 160.138   1
  -3  -2   7 85.5846 14.0892   1
  -3  -2   5 172.344 12.7871   1
  -3  -2   428143.40 351.656   1
  -3  -2   320802.80 280.215   1
  -3  -2   250069.10 415.223   1
  -3  -2   116823.10 248.891   1
  -3  -2   010198.20 242.095   1
  -3  -2  -1 1606.70 46.5756   1
  -3  -1  -125845.40 553.387   1
  -3  -1   0 2425.55 84.9512   1
  -3  -1   1 3475.17 112.106   1
  -3  -1   2 5237.65 133.497   1
  -3  -1   3 4274.81 130.549   1
  -3  -1   411987.10 232.347   1
  -3  -1   553577.80 540.162   1
  -3  -1   6 8165.10 220.989   1
  -3  -1   712607.00 290.854   1
  -3  -1   8 1185.37 38.7548   1
  -3  -1   9 4470.45 153.541   1
  -3  -1  10 6.80519 17.3326   1
  -3  -1  11 783.807 32.5635   1
  -3  -1  12 252.234 27.2616   1
  -3  -1  13 1771.46 45.7746   1
  -3  -1  14 421.764 54.2798   1
  -3   0  13 1168.57 44.3766   1
  -3   0  11 6658.56 147.657   1
  -3   0   914652.40 272.518   1
  -3   0   7 1013.48 34.2636   1
  -3   0   510209.40 236.783   1
  -3   0   363611.30  537.91   1
  -3   0   114773.30 211.505   1
  -3   0  -1 1441.81 56.1378   1
  -3   1  -125145.80 367.418   1
  -3   1   0 2367.13 79.8249   1
  -3   1   1 3812.89 123.065   1
  -3   1   2 4862.55 142.061   1
  -3   1   3 4405.21 145.749   1
  -3   1   411069.90 237.581   1
  -3   1   554228.60 589.414   1
  -3   1   6 9386.22  259.22   1
  -3   1   713663.30 323.753   1
  -3   1   8 1299.18 42.6571   1
  -3   1   9 4839.00 168.922   1
  -3   1  10 10.6041 19.6619   1
  -3   1  11 856.994 36.1901   1
  -3   1  12 314.568 31.7142   1
  -3   1  13 1786.11 49.9338   1
  -3   1  14 480.589 60.1517   1
  -3   1 -11 1679.42 59.8079   1
  -3   1 -10 1313.53 35.7198   1
  -3   1  -9 4186.99  95.768   1
  -3   1  -8  724.42 27.4102   1
  -3   1  -7 198.778 19.6669   1
  -3   1  -6 32.3633 14.8727   1
  -3   1  -5 925.447 28.6948   1
  -3   1  -4  899.42   37.85   1
  -3   1  -331359.70 449.861   1
  -3   1  -216222.40  306.77   1
  -3   0  -3 8823.78 263.488   1
  -3   0  -510094.40 251.393   1
  -3   0  -7 6738.64 162.611   1
  -3   0  -9 416.595 25.9634   1
  -3   0 -11 595.668 44.3553   1
  -3  -1 -11 1595.56 60.8561   1
  -3  -1 -10 1281.19 35.6175   1
  -3  -1  -9 4055.45 96.1922   1
  -3  -1  -8 788.232 28.9549   1
  -3  -1  -7 212.906 20.5797   1
  -3  -1  -6 42.8019  16.273   1
  -3  -1  -5 927.113 35.9957   1
  -3  -1  -4 1056.82 29.2663   1
  -3  -1  -333120.80 543.358   1
  -3  -1  -218470.90  433.84   1
  -3  -2  -2 21.8787 19.6046   1
  -3  -2  -3 3497.62 125.507   1
  -3  -2  -4 7798.58 263.111   1
  -3  -2  -5 4961.92 189.703   1
  -3  -2  -6 8776.48 215.498   1
  -3  -2  -7 3369.03 121.996   1
  -3  -2  -8 1588.37 47.8149   1
  -3  -2  -9 158.724 21.8842   1
  -3  -2 -10 5.02054 20.2194   1
  -3  -2 -11 417.351 40.7117   1
  -3  -3 -11 61.4401 32.2032   1
  -3  -3 -10 3475.90 75.4305   1
  -3  -3  -9 506.789 26.7547   1
  -3  -3  -8 1380.58 41.6173   1
  -3  -3  -7 33.3604 17.4875   1
  -3  -3  -5  94.572 18.9671   1
  -3  -3  -4 7100.01 278.923   1
  -3  -3  -3 4090.32 154.106   1
  -3  -3  -250244.40 827.289   1
  -3  -4  -2 446.426 27.9175   1
  -3  -4  -3 323.896 25.0453   1
  -3  -4  -410783.40 342.143   1
  -3  -4  -5 4173.48 127.109   1
  -3  -4  -6 6542.96 190.144   1
  -3  -4  -7 919.276 31.8112   1
  -3  -4  -8 3024.07 98.0403   1
  -3  -4  -9 46.8322 18.4393   1
  -3  -4 -10 18.8055 19.3419   1
  -3  -4 -11 61.9436 32.8933   1
  -3  -5 -11 1378.93  55.338   1
  -3  -5 -10 1640.37 53.8236   1
  -3  -5  -9 1264.49 35.2618   1
  -3  -5  -8 2352.26  87.837   1
  -3  -5  -7 795.824 30.4554   1
  -3  -5  -6 24.0764 17.5982   1
  -3  -5  -5 1032.70 35.4459   1
  -3  -5  -4 4122.66 138.322   1
  -3  -5  -3 6854.73 306.354   1
  -3  -5  -224804.10 536.248   1
  -3  -6  -2 809.232 33.5855   1
  -3  -6  -3 784.917 33.3374   1
  -3  -6  -4 882.151 34.5385   1
  -3  -6  -511276.90 295.541   1
  -3  -6  -6 247.571 23.3783   1
  -3  -6  -7 5664.96 146.602   1
  -3  -6  -8 615.392 27.7165   1
  -3  -6  -9 437.809 25.8546   1
  -3  -6 -10 21.0158 17.9013   1
  -3  -6 -11  111.32 35.5252   1
  -3  -7 -11 1222.47 53.2479   1
  -3  -7 -10  68.821 27.5227   1
  -3  -7  -9 2209.57  67.834   1
  -3  -7  -7 1505.81   44.28   1
  -3  -7  -6  385.12 26.5284   1
  -3  -7  -5 1550.16  46.016   1
  -3  -7  -4 1230.55 41.9108   1
  -3  -7  -318359.40 453.524   1
  -3  -7  -2 95.3249 17.0112   1
  -3  -8  -2  28.695 14.8471   1
  -3  -8  -3 849.404  31.774   1
  -3  -8  -4 3978.62 132.681   1
  -3  -8  -5 8931.68 250.117   1
  -3  -8  -6 5216.54 165.923   1
  -3  -8  -7 5401.19 144.751   1
  -3  -8  -8 742.495 30.6583   1
  -3  -8  -9 129.799 20.9546   1
  -3  -8 -10 8.42521 26.8075   1
  -3  -8 -11 62.1354 35.9013   1
  -3  -9 -10 1150.98 46.7698   1
  -3  -9  -9 774.928 28.7771   1
  -3  -9  -8 1915.05 71.3444   1
  -3  -9  -7  531.85 28.3423   1
  -3  -9  -6 48.4695 22.3138   1
  -3  -9  -5 1061.47 37.3242   1
  -3  -9  -4 8916.58 271.473   1
  -3  -9  -3 2043.70  78.702   1
  -3  -9  -212051.00 324.602   1
  -3 -10  -2 2.82884 14.6856   1
  -3 -10  -3 8.51171 16.1566   1
  -3 -10  -4 3637.49 113.603   1
  -3 -10  -5 329.815 25.9748   1
  -3 -10  -611539.70 215.337   1
  -3 -10  -7 11.2825 19.6827   1
  -3 -10  -8 1595.71 44.5333   1
  -3 -10  -9 41.1595 18.6569   1
  -3 -10 -10 6.01019 29.4245   1
  -3 -11 -10 1397.26 52.0663   1
  -3 -11  -9 515.675  25.037   1
  -3 -11  -8 2163.54  69.479   1
  -3 -11  -7 764.981 32.1361   1
  -3 -11  -6  93.998 22.2717   1
  -3 -11  -5 371.101 28.7061   1
  -3 -11  -4 6121.84 198.566   1
  -3 -11  -3 3883.02 187.486   1
  -3 -11  -212190.70 287.048   1
  -3 -12  -2 248.948 24.0584   1
  -3 -12  -3 963.311  37.017   1
  -3 -12  -4 269.898 22.7734   1
  -3 -12  -5 4637.95 145.106   1
  -3 -12  -6 3725.51  114.02   1
  -3 -12  -7 4608.02  104.72   1
  -3 -12  -8 137.683 21.8573   1
  -3 -12  -9 392.195  35.978   1
  -3 -12 -10 1.68356 32.0053   1
  -3 -13 -10 39.0578 31.4625   1
  -3 -13  -9 1327.15  49.833   1
  -3 -13  -8  14.577 18.9196   1
  -3 -13  -7 1127.94 37.9302   1
  -3 -13  -6 25.4687 19.8004   1
  -3 -13  -5 1964.24  65.748   1
  -3 -13  -4 119.813 22.5137   1
  -3 -13  -3 5442.78 189.117   1
  -3 -13  -2 5.29868 16.7276   1
  -3 -14  -2  331.87 24.4412   1
  -3 -14  -3 770.333 28.3602   1
  -3 -14  -4 927.733 31.5411   1
  -3 -14  -5 7046.84 149.572   1
  -3 -14  -6 1170.01 39.3511   1
  -3 -14  -7 3806.30 85.2204   1
  -3 -14  -8 669.826 27.5034   1
  -3 -14  -9 198.348 34.3748   1
  -3 -15  -9 416.893 40.4156   1
  -3 -15  -8  532.23 39.1807   1
  -3 -15  -7  329.08 25.8708   1
  -3 -15  -6  1.9037 19.0823   1
  -3 -15  -5 255.116 26.4127   1
  -3 -15  -4 1326.43 53.1565   1
  -3 -15  -3 2601.26 121.091   1
  -3 -15  -2 7230.39 180.744   1
  -3 -16  -2 6.39578 18.0352   1
  -3 -16  -3 3.52799 17.4543   1
  -3 -16  -4 2861.65 98.0734   1
  -3 -16  -5 400.147 25.0206   1
  -3 -16  -6 3518.85 84.2529   1
  -3 -16  -7  56.235 19.6939   1
  -3 -16  -8 1842.67 54.8969   1
  -3 -16  -9 21.9403 30.6687   1
  -3 -17  -8 621.731 45.3339   1
  -3 -17  -7 18.9718 26.7578   1
  -3 -17  -6 8.54829  20.073   1
  -3 -17  -5 15.1184 18.9184   1
  -3 -17  -4 1797.08 53.9453   1
  -3 -17  -3 716.053  32.186   1
  -3 -17  -2 8274.29 165.195   1
  -3 -18  -2 103.839 23.5969   1
  -3 -18  -3  529.76 27.1108   1
  -3 -18  -4 2206.19  76.746   1
  -3 -18  -5 1235.42 35.4272   1
  -3 -18  -6 1541.94 53.8554   1
  -3 -18  -7 764.235 45.0295   1
  -3 -18  -8 526.564 42.4977   1
  -3 -19  -7 11.3693 31.7182   1
  -3 -19  -6 9.04647 27.8526   1
  -3 -19  -5 39.9716 21.3328   1
  -3 -19  -4 92.4452 21.5718   1
  -3 -19  -3 4576.23 106.678   1
  -3 -19  -2 347.674 28.8045   1
  -3 -20  -2 8.26096  20.447   1
  -3 -20  -3 1292.49 37.0252   1
  -3 -20  -4 16.7923 20.3483   1
  -3 -20  -5 2174.07 60.4879   1
  -3 -20  -6 65.5767 33.6036   1
  -3 -20  -7 1715.24 60.8432   1
  -3 -21  -6 20.7564 33.6714   1
  -3 -21  -5 23.4598 33.0407   1
  -3 -21  -4 412.621 29.1078   1
  -3 -21  -3 2662.59 77.7642   1
  -3 -21  -2 2209.57 77.9369   1
  -3 -22  -2  13.471 23.4353   1
  -3 -22  -3 307.141 26.5684   1
  -3 -22  -4 1127.98 52.6775   1
  -3 -22  -5 387.973 42.0209   1
  -3 -22  -6 1025.14 56.1579   1
  -3 -23  -5 55.8156 38.2593   1
  -3 -23  -4 455.296  49.186   1
  -3 -23  -3 67.2929  35.714   1
  -3 -23  -2 3644.66 78.8156   1
  -3 -24  -2 35.2142 35.2142   1
  -3 -24  -3  5.5481 36.3817   1
  -3 -24  -4 728.778 55.3214   1
  -3 -25  -3 485.127 57.6246   1
  -3 -25  -2 623.245 57.8705   1
  -2   1  -1 3248.11 113.865   1
  -2   1   029341.00 289.966   1
  -2   1   1 1440.85  57.992   1
  -2   1   2 731.487 23.6373   1
  -2   1   3 5060.75 145.597   1
  -2   1   442521.20  451.75   1
  -2   1   512739.20 266.832   1
  -2   1   624827.30 410.805   1
  -2   1   7 8161.69 273.225   1
  -2   1   8 7034.76 239.747   1
  -2   1   9  543.18 28.4096   1
  -2   1  10 1492.38 47.0865   1
  -2   1  11 424.084 31.1563   1
  -2   1  12 2773.36 65.8552   1
  -2   1  13 817.423 40.5289   1
  -2   1  14 2178.38 89.1324   1
  -2   0  14 81.2861 55.5729   1
  -2   0  12 457.551 33.8864   1
  -2   0  10 8605.84 202.172   1
  -2   0   823425.80 393.843   1
  -2   0   6 290.916 18.7309   1
  -2   0   410986.10 211.937   1
  -2   0   261351.20 438.646   1
  -2   0   010915.90 286.879   1
  -2  -1  -1 2956.35 111.694   1
  -2  -1   028788.80 354.765   1
  -2  -1   1 1303.83 53.5562   1
  -2  -1   2 562.535 17.8589   1
  -2  -1   3 5514.77 133.895   1
  -2  -1   441596.70 411.318   1
  -2  -1   511880.50  239.53   1
  -2  -1   622206.70  355.49   1
  -2  -1   7 6917.00 229.258   1
  -2  -1   8 6674.70 220.417   1
  -2  -1   9 378.856 24.4288   1
  -2  -1  10 1168.97 36.2679   1
  -2  -1  11 253.933 26.5239   1
  -2  -1  12 2185.73 57.6033   1
  -2  -1  13 586.184 35.5396   1
  -2  -1  14 1788.93 77.8223   1
  -2  -2  14 58.4802 47.8071   1
  -2  -2  13 168.395 29.1016   1
  -2  -2  12 541.765 31.6478   1
  -2  -2  11 1672.38 46.3466   1
  -2  -2  10 4206.48 132.241   1
  -2  -2   916367.30 287.072   1
  -2  -2   8 3324.10 163.324   1
  -2  -2   7 1953.98 58.3984   1
  -2  -2   6  199.33 14.4203   1
  -2  -2   5 6194.29  175.19   1
  -2  -2   4 2609.96 111.261   1
  -2  -2   326794.40 287.369   1
  -2  -2   226848.90 255.039   1
  -2  -2   138731.00 303.043   1
  -2  -2   0 4175.15 124.462   1
  -2  -2  -110796.70 300.712   1
  -2  -3  -166620.20 749.195   1
  -2  -3   0 3979.14 117.345   1
  -2  -3   1 1418.87 40.4839   1
  -2  -3   2 201.687 8.30775   1
  -2  -3   322895.70 264.316   1
  -2  -3   4 963.034 29.5062   1
  -2  -3   535429.70 405.077   1
  -2  -3   6 769.294 22.0519   1
  -2  -3   713394.90 299.468   1
  -2  -3   8 792.004 30.8423   1
  -2  -3   9 34.1666  17.025   1
  -2  -3  10  40.325 17.9534   1
  -2  -3  11 1940.64 83.7951   1
  -2  -3  12 28.8516 21.8808   1
  -2  -3  13 2046.07 66.4367   1
  -2  -4  14 13.3878 46.8142   1
  -2  -4  13 31.7606  25.016   1
  -2  -4  12  189.63 24.2715   1
  -2  -4  11 1883.95  49.865   1
  -2  -4  10 1745.47 47.6526   1
  -2  -4   912528.60 229.044   1
  -2  -4   8 3609.43 149.803   1
  -2  -4   7 6306.68 211.447   1
  -2  -4   6 827.201 24.8349   1
  -2  -4   5 1952.56 64.3984   1
  -2  -4   418811.70  264.61   1
  -2  -4   335354.60 333.305   1
  -2  -4   2 125.658  7.4981   1
  -2  -4   145329.00 366.607   1
  -2  -4   0 4351.32 130.785   1
  -2  -4  -123215.00 380.142   1
  -2  -5  -112078.00 271.224   1
  -2  -5   012620.10 214.414   1
  -2  -5   1 4116.89 116.624   1
  -2  -5   2 289.247  9.9888   1
  -2  -5   314485.70 214.401   1
  -2  -5   417887.90 266.054   1
  -2  -5   514140.60  256.91   1
  -2  -5   616669.50 307.754   1
  -2  -5   713989.80  287.19   1
  -2  -5   8 779.449  29.626   1
  -2  -5   9 1733.71 50.5304   1
  -2  -5  10  18.172 16.6375   1
  -2  -5  11 412.472 25.3437   1
  -2  -5  12 1283.16 36.3845   1
  -2  -5  13 1238.56  53.302   1
  -2  -5  14 779.924 60.0724   1
  -2  -6  14 38.6094 45.3001   1
  -2  -6  13 31.1697 31.1697   1
  -2  -6  12 983.413 33.0775   1
  -2  -6  11 105.457  20.278   1
  -2  -6  10 6074.38 132.271   1
  -2  -6   9 813.141 25.0794   1
  -2  -6   812181.10 233.358   1
  -2  -6   7 10.5667 12.8079   1
  -2  -6   6 4749.30 165.941   1
  -2  -6   5 2811.53 125.877   1
  -2  -6   419885.10 278.343   1
  -2  -6   3 3424.82  114.06   1
  -2  -6   240357.60 360.695   1
  -2  -6   1 4223.32 122.308   1
  -2  -6   058956.30 507.603   1
  -2  -6  -1 385.396 15.3599   1
  -2  -7  -1 749.165 32.6204   1
  -2  -7   014675.60 249.368   1
  -2  -7   1 1275.92 46.8534   1
  -2  -7   2 1203.91 42.0053   1
  -2  -7   3  281.23 11.7603   1
  -2  -7   419001.30  280.08   1
  -2  -7   5 5799.03 176.419   1
  -2  -7   627303.40 394.639   1
  -2  -7   7 768.788 22.5202   1
  -2  -7   8 2223.01 68.9477   1
  -2  -7   9  51.216  15.735   1
  -2  -7  10 72.5747  18.125   1
  -2  -7  11 100.147 19.1747   1
  -2  -7  12 2020.96 65.2535   1
  -2  -7  13 66.7459 34.7333   1
  -2  -7  14 1089.90 64.2011   1
  -2  -8  13 4.85599 34.1913   1
  -2  -8  12 591.862 28.9959   1
  -2  -8  11 2470.00 74.2509   1
  -2  -8  10 4074.85 104.566   1
  -2  -8   9 1582.39 48.5072   1
  -2  -8   8 6184.29 162.786   1
  -2  -8   7 5455.57 161.968   1
  -2  -8   6 1146.31 32.4106   1
  -2  -8   5 7253.40 195.141   1
  -2  -8   4 3649.26 132.753   1
  -2  -8   312629.90 222.935   1
  -2  -8   221001.00 279.857   1
  -2  -8   112913.00 225.098   1
  -2  -8   010799.70 221.086   1
  -2  -8  -1 3025.53 104.301   1
  -2  -9   0 5920.23  174.26   1
  -2  -9   1 4.77561  9.2577   1
  -2  -9   311332.10 219.807   1
  -2  -9   4 3315.10 126.852   1
  -2  -9   518031.10 310.118   1
  -2  -9   6 1659.69 55.4487   1
  -2  -9   7 6955.08 177.236   1
  -2  -9   8 1296.69 39.7509   1
  -2  -9   9 97.7492  17.129   1
  -2  -9  10 109.623 18.2571   1
  -2  -9  11 1013.59 30.8357   1
  -2  -9  12 392.306 25.9973   1
  -2  -9  13 1365.72 58.1488   1
  -2 -10  13 75.7222 38.6043   1
  -2 -10  12  45.097 21.9412   1
  -2 -10  11 2855.14 73.8429   1
  -2 -10  10 56.1118 17.7342   1
  -2 -10   9 4371.52 112.553   1
  -2 -10   8 4.73541 14.3065   1
  -2 -10   7 7074.34 174.764   1
  -2 -10   6 271.858  16.246   1
  -2 -10   5 1570.05 47.5799   1
  -2 -10   4 1131.84  39.314   1
  -2 -10   316281.30 266.458   1
  -2 -10   2 67.2882 9.66851   1
  -2 -10   145306.40 474.526   1
  -2 -10   0 61.8115 10.6986   1
  -2 -10  -121004.40 367.481   1
  -2 -11  -120307.70 377.009   1
  -2 -11   0 4024.95 159.379   1
  -2 -11   1 495.331 20.5688   1
  -2 -11   2  218.42 14.7216   1
  -2 -11   3 5628.91  173.87   1
  -2 -11   4 3259.80 142.472   1
  -2 -11   517559.90 292.314   1
  -2 -11   6 4925.91 147.548   1
  -2 -11   7 9167.39 183.559   1
  -2 -11   8 1384.39 39.2671   1
  -2 -11   9 823.647 26.6562   1
  -2 -11  10 21.1065 17.5309   1
  -2 -11  11 721.506 28.7924   1
  -2 -11  12 589.084 41.5807   1
  -2 -11  13 1104.89 59.1343   1
  -2 -12  13 40.6464 40.6464   1
  -2 -12  12  433.78 44.6276   1
  -2 -12  11 615.136 29.2997   1
  -2 -12  10 2643.94  74.499   1
  -2 -12   9 1477.68 44.0086   1
  -2 -12   8 3517.03 104.559   1
  -2 -12   7 812.453 25.3868   1
  -2 -12   6 1300.76 40.5039   1
  -2 -12   5 780.354 21.5096   1
  -2 -12   4 4966.71 156.264   1
  -2 -12   3 4900.48 162.241   1
  -2 -12   224573.20 353.511   1
  -2 -12   1 7212.81 200.036   1
  -2 -12   019669.40  350.73   1
  -2 -12  -1 1169.38 44.5396   1
  -2 -13  -1 819.831 31.9747   1
  -2 -13   011475.40 257.358   1
  -2 -13   1 390.564 19.4384   1
  -2 -13   2 2708.05 140.808   1
  -2 -13   3 14.6963 11.1665   1
  -2 -13   416473.10 271.629   1
  -2 -13   5 865.359 25.4079   1
  -2 -13   6 7655.03 167.817   1
  -2 -13   7 206.031 18.1528   1
  -2 -13   8 2136.51 86.3775   1
  -2 -13   9 16.6083 16.6083   1
  -2 -13  10 109.146 20.9086   1
  -2 -13  11 16.6288 20.8121   1
  -2 -13  12 1444.49 58.4842   1
  -2 -14  12 402.247 49.2376   1
  -2 -14  11 246.997 25.7846   1
  -2 -14  10 3448.18  80.001   1
  -2 -14   9 1367.49 36.1834   1
  -2 -14   8 3815.74 100.773   1
  -2 -14   7 14.3937 15.3643   1
  -2 -14   6 834.034 24.5872   1
  -2 -14   5 4.13863 12.4553   1
  -2 -14   4 8882.97 183.472   1
  -2 -14   3 2930.93 116.105   1
  -2 -14   210949.40  222.09   1
  -2 -14   1 4569.41 166.895   1
  -2 -14   014131.40 275.056   1
  -2 -14  -1 549.504  21.617   1
  -2 -15  -1 6643.23 203.874   1
  -2 -15   0 632.468  33.166   1
  -2 -15   2 13.5563 13.2483   1
  -2 -15   3 5110.06 146.844   1
  -2 -15   4 2757.03 129.753   1
  -2 -15   5 4987.11 129.056   1
  -2 -15   6 4040.37 111.183   1
  -2 -15   7 1488.90 43.7018   1
  -2 -15   8 238.575 21.4382   1
  -2 -15   9 345.426 24.2093   1
  -2 -15  10 0.95088 21.0737   1
  -2 -15  11 262.715 40.6492   1
  -2 -15  12 513.726 51.9879   1
  -2 -16  11 672.796 51.8779   1
  -2 -16  10 87.1187 23.6145   1
  -2 -16   9 4586.43 90.1513   1
  -2 -16   8  302.22 22.4109   1
  -2 -16   7 1893.10 50.8631   1
  -2 -16   6 87.4665 16.3954   1
  -2 -16   5 164.602 17.1793   1
  -2 -16   4  729.64  21.936   1
  -2 -16   310887.70 193.199   1
  -2 -16   2 266.961 17.1879   1
  -2 -16   120085.30 289.458   1
  -2 -16   0 949.668 34.2337   1
  -2 -16  -1 5553.37 166.058   1
  -2 -17  -1 3061.62 125.663   1
  -2 -17   0 935.889 33.9529   1
  -2 -17   1 66.5018 17.7964   1
  -2 -17   2 18.5221 25.8713   1
  -2 -17   3 4828.56 126.826   1
  -2 -17   4 858.957 28.7991   1
  -2 -17   5 7022.54 134.714   1
  -2 -17   6 91.6093 17.1965   1
  -2 -17   7 2894.70 81.8578   1
  -2 -17   8 878.375 29.2842   1
  -2 -17   9 207.818 25.5015   1
  -2 -17  10 25.7224 35.2764   1
  -2 -17  11 414.587 49.1983   1
  -2 -18  11 438.381 56.2443   1
  -2 -18  10 721.344 51.9175   1
  -2 -18   9 2152.34 63.4608   1
  -2 -18   8 1228.62 34.4244   1
  -2 -18   7 1197.57 31.4555   1
  -2 -18   6 44.1234 17.6548   1
  -2 -18   5 1642.92 46.3452   1
  -2 -18   4 954.824 25.8813   1
  -2 -18   3 3757.31 106.691   1
  -2 -18   2 7387.68 153.645   1
  -2 -18   1 5457.57 138.654   1
  -2 -18   0 3139.29  111.38   1
  -2 -18  -1 2372.45 101.693   1
  -2 -19  -1 38.3094  17.872   1
  -2 -19   0 2079.41 64.9193   1
  -2 -19   1  2.4509 15.0108   1
  -2 -19   2 296.399 38.4324   1
  -2 -19   3 360.504 20.9599   1
  -2 -19   4 5935.50 116.669   1
  -2 -19   5 252.439 19.7684   1
  -2 -19   6 2838.37 77.4301   1
  -2 -19   7  221.93 22.1744   1
  -2 -19   8 693.762 30.7086   1
  -2 -19   9 35.4891 35.4891   1
  -2 -19  10 13.9059 43.7246   1
  -2 -20  10 1142.79 71.3964   1
  -2 -20   9  47.478 39.7066   1
  -2 -20   8 2643.94 69.8713   1
  -2 -20   7 18.4185 19.6155   1
  -2 -20   6 13.2151 18.2967   1
  -2 -20   5 5.60522 16.0139   1
  -2 -20   4 1583.66 37.9899   1
  -2 -20   3 143.044 17.5837   1
  -2 -20   2 7983.01 136.915   1
  -2 -20   1 46.3521 16.8109   1
  -2 -20   0 3430.05 101.219   1
  -2 -20  -1 7.56305 17.7243   1
  -2 -21  -1 1584.50 50.6403   1
  -2 -21   0 530.442 28.3086   1
  -2 -21   1 62.6019 20.6484   1
  -2 -21   2 10.0018 18.3653   1
  -2 -21   3 534.155 24.5898   1
  -2 -21   4 2107.57 68.2141   1
  -2 -21   5 913.568 28.6818   1
  -2 -21   6 1756.87 57.9579   1
  -2 -21   7 763.895 29.8337   1
  -2 -21   8 747.567 49.3801   1
  -2 -21   9 40.9743  44.201   1
  -2 -22   9 986.111 70.3798   1
  -2 -22   8 228.774 47.5757   1
  -2 -22   7 532.462 44.4977   1
  -2 -22   6 6.45105  19.892   1
  -2 -22   5 59.3089 20.2111   1
  -2 -22   4 198.226 20.7845   1
  -2 -22   3 2688.66 71.5391   1
  -2 -22   2 946.236 28.9699   1
  -2 -22   1 3750.87 89.1187   1
  -2 -22   0 305.304  23.332   1
  -2 -22  -1 1248.18 35.6038   1
  -2 -23  -1 1960.97 73.0702   1
  -2 -23   0 7.23021 19.2604   1
  -2 -23   1 4.55707  20.349   1
  -2 -23   2 17.9463 17.9463   1
  -2 -23   3 1459.90 35.8781   1
  -2 -23   4 45.5243 19.3072   1
  -2 -23   5 2345.50 60.0131   1
  -2 -23   6 88.9468 32.7384   1
  -2 -23   7 1611.09 62.2555   1
  -2 -23   8  5.7968 47.3481   1
  -2 -24   7 271.563 49.6728   1
  -2 -24   6 27.9323 34.1515   1
  -2 -24   5 30.9367 30.9367   1
  -2 -24   4  374.34 24.0042   1
  -2 -24   3 1652.66 53.2196   1
  -2 -24   2 707.599 28.3478   1
  -2 -24   1 1788.55 58.4538   1
  -2 -24   0 748.392 30.2589   1
  -2 -24  -1 757.138 32.0085   1
  -2 -25  -1 311.688 41.7313   1
  -2 -25   0  456.93 41.9327   1
  -2 -25   1 29.5494 29.5494   1
  -2 -25   2  54.941 32.3298   1
  -2 -25   3 263.902 36.1948   1
  -2 -25   4 848.028 46.4968   1
  -2 -25   5 439.918  42.985   1
  -2 -25   6 1060.54  60.997   1
  -2 -26   5 24.0136 39.9376   1
  -2 -26   4 436.699 47.3944   1
  -2 -26   3  87.862 35.0379   1
  -2 -26   2 1714.25 58.3945   1
  -2 -26   1 11.6439 34.9699   1
  -2 -26   0 1700.23 62.1594   1
  -2 -26  -1 15.6776 38.3903   1
  -2 -27  -1  243.01 48.8628   1
  -2 -27   0 181.675 48.1282   1
  -2 -27   1 37.4959 37.4959   1
  -2 -27   2 21.6598  38.644   1
  -2 -27   3 13.1649 38.9792   1
  -2 -26  -2 90.3448 42.5916   1
  -2 -26  -3 5.04967 40.7122   1
  -2 -25  -4 906.034 57.1854   1
  -2 -25  -3 379.258 48.7802   1
  -2 -25  -2 1566.10 63.4973   1
  -2 -24  -2 2.40111 22.0502   1
  -2 -24  -3 0.56994 34.8596   1
  -2 -24  -4 161.605 36.6318   1
  -2 -24  -5  974.52 54.6191   1
  -2 -23  -6 76.7704 39.1228   1
  -2 -23  -5 324.769 44.5773   1
  -2 -23  -4 31.4094 31.7821   1
  -2 -23  -3 3049.68 79.9009   1
  -2 -23  -2 19.8442 20.9291   1
  -2 -22  -2 258.429 24.4068   1
  -2 -22  -3 78.6677 22.5052   1
  -2 -22  -4 157.952 22.5355   1
  -2 -22  -5 1556.51  55.413   1
  -2 -22  -6 349.259 39.3925   1
  -2 -22  -7 1578.39 61.7144   1
  -2 -21  -7 6.56163 32.6347   1
  -2 -21  -6 49.5279   30.61   1
  -2 -21  -5 178.064 24.8676   1
  -2 -21  -4 1699.00 68.0014   1
  -2 -21  -3 1870.36 77.1981   1
  -2 -21  -2 2219.53 84.3225   1
  -2 -20  -2 718.596 30.6407   1
  -2 -20  -3 0.44971 19.0715   1
  -2 -20  -4 1854.15  71.315   1
  -2 -20  -5 61.9326 20.6351   1
  -2 -20  -6 3140.45 69.7499   1
  -2 -20  -7 25.6228 29.4041   1
  -2 -20  -8 1499.38  56.276   1
  -2 -19  -8 278.099 35.8484   1
  -2 -19  -7 9.26355 27.2569   1
  -2 -19  -6 47.9596 22.6417   1
  -2 -19  -5 39.9153 20.0972   1
  -2 -19  -4 4671.46 110.988   1
  -2 -19  -3 179.989 25.1365   1
  -2 -19  -2 6328.75 143.569   1
  -2 -18  -2 561.012 26.1605   1
  -2 -18  -3  305.70 23.6092   1
  -2 -18  -4 1244.69 38.0492   1
  -2 -18  -5 1553.20 42.6216   1
  -2 -18  -6 2116.96 68.4314   1
  -2 -18  -7 1801.50   56.46   1
  -2 -18  -8  953.73 44.6603   1
  -2 -18  -9 335.222 38.1879   1
  -2 -17  -9 1017.30 46.9195   1
  -2 -17  -8 26.4871 26.4871   1
  -2 -17  -7 19.3387 19.3387   1
  -2 -17  -6 16.3182 20.2704   1
  -2 -17  -5 1405.65 48.8676   1
  -2 -17  -4 678.981 30.9849   1
  -2 -17  -3 6529.09 157.583   1
  -2 -17  -2 64.4117 19.8031   1
  -2 -16  -2 91.6012 18.3202   1
  -2 -16  -3 281.058 22.1147   1
  -2 -16  -4 13.4816 17.0792   1
  -2 -16  -5 8439.48 160.414   1
  -2 -16  -6 205.927 22.6123   1
  -2 -16  -7 5435.63 99.7396   1
  -2 -16  -8 119.733 20.5676   1
  -2 -16  -9 921.099 43.6003   1
  -2 -16 -10 9.87838 31.5473   1
  -2 -15 -10 399.496 39.4735   1
  -2 -15  -9 625.788 40.7634   1
  -2 -15  -8 148.554 22.5498   1
  -2 -15  -7 83.2734  22.016   1
  -2 -15  -6 211.283 26.9441   1
  -2 -15  -5 2140.21  67.651   1
  -2 -15  -4 1821.68 63.9211   1
  -2 -15  -3 7883.12 194.862   1
  -2 -15  -2 2977.93 107.127   1
  -2 -14  -2 140.318 19.5151   1
  -2 -14  -3 31.3635 17.1745   1
  -2 -14  -4 2242.41 70.0928   1
  -2 -14  -5 1712.09 54.8762   1
  -2 -14  -610062.60 177.945   1
  -2 -14  -7 672.043 29.2422   1
  -2 -14  -8 2779.93 74.5098   1
  -2 -14  -9 594.898 26.2047   1
  -2 -14 -10 93.8742 32.6552   1
  -2 -13 -10 2228.58 58.6371   1
  -2 -13  -9 57.5592 20.2448   1
  -2 -13  -8 1135.10 39.6263   1
  -2 -13  -7  71.126 21.1558   1
  -2 -13  -6  719.14 34.0717   1
  -2 -13  -5   44.47 23.7132   1
  -2 -13  -410882.10 248.452   1
  -2 -13  -3 46.3589 16.9921   1
  -2 -12  -2 732.332 25.4756   1
  -2 -12  -3  66.226 17.6811   1
  -2 -12  -4 1935.06 61.8617   1
  -2 -12  -5 624.495 28.9442   1
  -2 -12  -612247.80 229.641   1
  -2 -12  -7 2439.21 65.7776   1
  -2 -12  -8 2697.83 84.0729   1
  -2 -12  -9 99.7108 21.0894   1
  -2 -12 -10 104.874 32.3943   1
  -2 -12 -11 4.44462 34.3699   1
  -2 -11 -11 1590.50 56.6864   1
  -2 -11 -10  579.96 26.0907   1
  -2 -11  -9 1710.15   42.46   1
  -2 -11  -8 269.987 25.3474   1
  -2 -11  -7 181.497 26.1077   1
  -2 -11  -6  211.77 26.1662   1
  -2 -11  -5 4510.27 193.584   1
  -2 -11  -4 1639.53 55.1966   1
  -2 -11  -3 7192.57 235.624   1
  -2 -11  -2 9018.65 279.148   1
  -2 -10  -2 53.4017 14.6586   1
  -2 -10  -3 1304.35 46.6437   1
  -2 -10  -4 37.2201 18.6674   1
  -2 -10  -5 9958.07  281.83   1
  -2 -10  -6 7.47478 21.1823   1
  -2 -10  -715187.30 243.873   1
  -2 -10  -8 122.196  23.016   1
  -2 -10  -9 890.299 31.9268   1
  -2 -10 -10 13.3749 20.7752   1
  -2 -10 -11 23.1781 32.6071   1
  -2  -9 -11 1715.86 56.8805   1
  -2  -9 -10  301.37  23.536   1
  -2  -9  -9 2954.48 82.6927   1
  -2  -9  -8 236.177 23.8234   1
  -2  -9  -7 113.439 23.4879   1
  -2  -9  -6 461.049 29.0854   1
  -2  -9  -5 6490.43 245.653   1
  -2  -9  -4 642.483 30.7546   1
  -2  -9  -322209.90 476.335   1
  -2  -9  -2 2414.06 85.8805   1
  -2  -8  -2 1133.36 40.7424   1
  -2  -8  -3 508.567  25.502   1
  -2  -8  -4 4781.37 168.065   1
  -2  -8  -5 2391.07 92.8029   1
  -2  -8  -6 8495.74 261.866   1
  -2  -8  -7 6463.55 183.308   1
  -2  -8  -8 2970.02 107.642   1
  -2  -8  -9 369.961 24.9283   1
  -2  -8 -10 243.492 23.1616   1
  -2  -8 -11  93.055 30.9426   1
  -2  -7 -12 1703.07 66.1352   1
  -2  -7 -11 88.1312 31.1459   1
  -2  -7 -10 2405.44 69.2798   1
  -2  -7  -9 120.378  21.033   1
  -2  -7  -8 2953.66  109.16   1
  -2  -7  -7  119.64  20.573   1
  -2  -7  -6 1153.29 35.7213   1
  -2  -7  -5 82.7433 21.6322   1
  -2  -7  -422840.30 528.355   1
  -2  -7  -3 53.0259 18.3944   1
  -2  -7  -257416.30 713.179   1
  -2  -6  -2 3515.82 110.866   1
  -2  -6  -3 475.089 25.8142   1
  -2  -6  -410597.60 373.061   1
  -2  -6  -5 753.305 30.1441   1
  -2  -6  -616614.70 358.847   1
  -2  -6  -7 81.6464 19.4186   1
  -2  -6  -8 7244.65 164.833   1
  -2  -6  -9 392.034 25.1996   1
  -2  -6 -10 61.8527 20.5896   1
  -2  -6 -11 22.1768 28.9974   1
  -2  -6 -12 579.562 48.0147   1
  -2  -5 -12 1137.95 55.0258   1
  -2  -5 -11 1275.10  34.612   1
  -2  -5 -10 1396.03  36.099   1
  -2  -5  -9 2117.02 82.9715   1
  -2  -5  -8 865.628 30.6922   1
  -2  -5  -7 13.0095 17.8881   1
  -2  -5  -6 1897.51 71.6166   1
  -2  -5  -5 708.538  30.507   1
  -2  -5  -4 8234.53 309.676   1
  -2  -5  -310523.90 348.268   1
  -2  -5  -214200.70 364.093   1
  -2  -4  -2 2238.35 94.8771   1
  -2  -4  -3 148.907 20.3071   1
  -2  -4  -4 221.233 20.9672   1
  -2  -4  -521934.90 465.408   1
  -2  -4  -6 2570.92 90.3043   1
  -2  -4  -7 9191.65 237.999   1
  -2  -4  -8 1105.08 33.0719   1
  -2  -4  -9 3151.37 99.0202   1
  -2  -4 -10 140.685 22.2885   1
  -2  -4 -11 113.765 23.1701   1
  -2  -4 -12 39.6482 38.6117   1
  -2  -3 -12 14.9897 35.4003   1
  -2  -3 -11 4466.78 82.9293   1
  -2  -3 -10 186.327 23.3523   1
  -2  -3  -9 5431.60 126.515   1
  -2  -3  -8 16.1217 17.6994   1
  -2  -3  -7 298.539 22.1765   1
  -2  -3  -6 217.523 20.8283   1
  -2  -3  -5 9409.58 313.966   1
  -2  -3  -4 1875.98 50.2083   1
  -2  -3  -371630.40 876.227   1
  -2  -3  -2 345.574 22.8484   1
  -2  -2  -2 3248.71 112.866   1
  -2  -2  -3 915.984 27.0532   1
  -2  -2  -4 2742.38  96.825   1
  -2  -2  -510138.00 296.309   1
  -2  -2  -6 3005.40 107.115   1
  -2  -2  -7 8473.80  219.46   1
  -2  -2  -8 2781.68 112.308   1
  -2  -2  -9 3367.55 101.725   1
  -2  -2 -10 486.824 27.8454   1
  -2  -2 -11 109.482 23.7453   1
  -2  -2 -12 142.955 38.1051   1
  -2  -1 -12 1484.34 61.8084   1
  -2  -1 -11 1359.41 36.9548   1
  -2  -1 -10 6634.92 117.695   1
  -2  -1  -9 397.611 25.3957   1
  -2  -1  -8 743.528 28.2035   1
  -2  -1  -7 58.0628 16.7678   1
  -2  -1  -6 375.898 21.3122   1
  -2  -1  -5 1649.16 51.9342   1
  -2  -1  -427504.00 439.444   1
  -2  -1  -3 938.334  34.162   1
  -2  -1  -278772.70 784.776   1
  -2   0  -226806.50 367.513   1
  -2   0  -412927.80 286.338   1
  -2   0  -627163.20 414.033   1
  -2   0  -8 5837.58 148.962   1
  -2   0 -10 699.895 31.0982   1
  -2   0 -12 1121.33 55.6201   1
  -2   1 -12 1786.24 64.4629   1
  -2   1 -11 1369.17 36.9094   1
  -2   1 -10 6983.10 118.626   1
  -2   1  -9 439.253  25.007   1
  -2   1  -8 793.141 27.7106   1
  -2   1  -7 15.0878 15.2906   1
  -2   1  -6 420.102  20.716   1
  -2   1  -5 1601.31 56.3955   1
  -2   1  -426315.50 393.221   1
  -2   1  -3 916.869 31.8544   1
  -2   1  -270096.20 574.652   1
  -1 -27  -1 502.918 58.0089   1
  -1 -27   0 4.16985 42.4864   1
  -1 -27   1 5.49796 41.7893   1
  -1 -27   2 58.6633 43.2689   1
  -1 -27   3 674.066 59.6404   1
  -1 -26   5  36.249  48.116   1
  -1 -26   4 39.6281 39.6281   1
  -1 -26   3 763.563 56.0856   1
  -1 -26   2 3.62228 37.6068   1
  -1 -26   1 2010.57 66.8151   1
  -1 -26   0 105.405 37.9028   1
  -1 -26  -1 1833.38 66.6243   1
  -1 -25  -1 617.995  31.346   1
  -1 -25   0 87.9621 25.1335   1
  -1 -25   1 24.3685 23.5685   1
  -1 -25   2 406.674 28.7142   1
  -1 -25   3 547.572 45.5126   1
  -1 -25   4  555.55 47.5856   1
  -1 -25   5 1283.15   62.58   1
  -1 -25   6 560.816 58.8851   1
  -1 -24   7 168.173 56.5027   1
  -1 -24   6 124.769 51.4631   1
  -1 -24   5 1.98132 38.1273   1
  -1 -24   4 77.0266 24.4913   1
  -1 -24   3 395.032 28.0634   1
  -1 -24   2 1847.98 44.1396   1
  -1 -24   1 717.774  31.214   1
  -1 -24   0 3195.42 81.2802   1
  -1 -24  -1 1237.54 37.8766   1
  -1 -23  -1 53.2594 21.3881   1
  -1 -23   0 335.545  27.635   1
  -1 -23   1 19.1497 20.7375   1
  -1 -23   3 109.577 22.0088   1
  -1 -23   4 2520.62 71.9265   1
  -1 -23   5 163.642 25.7623   1
  -1 -23   6 1858.13 65.5983   1
  -1 -23   7 12.3812 46.9614   1
  -1 -23   8 122.747 60.5964   1
  -1 -22   8 1288.49  71.229   1
  -1 -22   7 273.492  47.439   1
  -1 -22   6 163.782 29.3141   1
  -1 -22   5 19.1696 23.0723   1
  -1 -22   4 154.913  24.039   1
  -1 -22   3 292.964 23.9071   1
  -1 -22   2 3122.98 87.6237   1
  -1 -22   1 1839.36 49.6809   1
  -1 -22   0 4485.04 104.836   1
  -1 -22  -1 490.871 26.8142   1
  -1 -21  -1 1920.81  52.269   1
  -1 -21   0 423.722 26.8389   1
  -1 -21   1 93.6392 21.3384   1
  -1 -21   2 155.316 25.3865   1
  -1 -21   3 2332.87 82.1912   1
  -1 -21   4 1669.33   46.23   1
  -1 -21   5 1932.05 71.0859   1
  -1 -21   6 996.803 35.6239   1
  -1 -21   7  894.90 37.4401   1
  -1 -21   8 28.3924 45.8356   1
  -1 -21   9 196.922   58.47   1
  -1 -20  10 16.9427 58.6401   1
  -1 -20   9 2384.54 83.4428   1
  -1 -20   8 205.374 30.9096   1
  -1 -20   7 2232.57 76.9177   1
  -1 -20   6 119.664 25.2073   1
  -1 -20   5 29.9697  21.288   1
  -1 -20   4 40.2942 18.7886   1
  -1 -20   3 1384.64 41.0912   1
  -1 -20   2 104.631 18.8322   1
  -1 -20   110576.70 170.367   1
  -1 -20   0 897.426 30.9807   1
  -1 -20  -1 4620.54  120.53   1
  -1 -19  -1 2618.63 70.0778   1
  -1 -19   0 0.14985 17.9341   1
  -1 -19   1 3.82325  18.202   1
  -1 -19   2 245.631 21.3247   1
  -1 -19   3 5347.15 123.204   1
  -1 -19   4 587.654 25.8533   1
  -1 -19   5 5171.59 114.642   1
  -1 -19   6 449.677 27.9339   1
  -1 -19   7 1946.41 50.0717   1
  -1 -19   8 26.9601 26.9601   1
  -1 -19   9 27.0973 49.3524   1
  -1 -19  10 20.1469 52.3263   1
  -1 -18  11  61.128 61.6658   1
  -1 -18  10 708.533 64.1468   1
  -1 -18   9 1765.97 47.5244   1
  -1 -18   8 3009.05 85.4706   1
  -1 -18   7 2051.17 54.7674   1
  -1 -18   6 117.242 22.8757   1
  -1 -18   5 21.6459 18.7648   1
  -1 -18   4 47.1298 16.7646   1
  -1 -18   3 633.794 24.0181   1
  -1 -18   2 5947.40 141.699   1
  -1 -18   110327.60 189.017   1
  -1 -18   0 8720.01 192.215   1
  -1 -18  -1 2443.41 71.8795   1
  -1 -17  -1 1025.15 31.5463   1
  -1 -17   0 122.883 20.7617   1
  -1 -17   1 15.4683 15.4683   1
  -1 -17   2 4415.37  133.22   1
  -1 -17   3 1846.55 58.0933   1
  -1 -17   4 9254.65 171.912   1
  -1 -17   5 1357.44 42.4574   1
  -1 -17   6 6038.11 130.383   1
  -1 -17   7 232.319 25.5431   1
  -1 -17   8 297.591 29.7742   1
  -1 -17   9 27.5584 27.5584   1
  -1 -17  10 269.157 49.6867   1
  -1 -17  11 83.9594 55.1324   1
  -1 -16  11 15.2176 47.7391   1
  -1 -16  10 2487.90 74.2123   1
  -1 -16   9  327.53  31.142   1
  -1 -16   8 5392.46  116.06   1
  -1 -16   7  122.79 23.8719   1
  -1 -16   6 583.425 26.5614   1
  -1 -16   5 215.292 19.6066   1
  -1 -16   4  641.02  24.336   1
  -1 -16   3 798.589 26.3974   1
  -1 -16   212432.90 222.738   1
  -1 -16   1 418.645 20.6162   1
  -1 -16   014464.70 262.779   1
  -1 -16  -1 2512.44  84.788   1
  -1 -15  -1 2515.69 81.1023   1
  -1 -15   0 2727.49 93.2255   1
  -1 -15   1  75.317 14.3228   1
  -1 -15   2 2134.87 63.8619   1
  -1 -15   3 4193.22 145.908   1
  -1 -15   411826.10 216.302   1
  -1 -15   5 6666.07 171.516   1
  -1 -15   6 5766.02 146.104   1
  -1 -15   7 227.059 23.1345   1
  -1 -15   8 70.6197 24.0232   1
  -1 -15   9 18.2388 24.6476   1
  -1 -15  10 383.495 32.9035   1
  -1 -15  11 677.292 56.0022   1
  -1 -15  12 597.776 66.6638   1
  -1 -14  12 18.7806 50.2612   1
  -1 -14  11 508.029 51.4367   1
  -1 -14  10 176.013 29.0437   1
  -1 -14   9 4685.94 107.863   1
  -1 -14   8 1584.49 38.6845   1
  -1 -14   7 4416.44 124.696   1
  -1 -14   6 1064.35  33.907   1
  -1 -14   5 103.125 17.4954   1
  -1 -14   4 16.2728 13.5369   1
  -1 -14   3 4401.32 153.583   1
  -1 -14   2 4042.01 151.452   1
  -1 -14   116000.90 289.902   1
  -1 -14   0 3648.66 161.832   1
  -1 -14  -119014.90 340.417   1
  -1 -13  -110233.70  264.45   1
  -1 -13   0 11.9711 11.9711   1
  -1 -13   1 82.4143 43.9357   1
  -1 -13   2 801.413 43.0499   1
  -1 -13   3 9729.68 218.585   1
  -1 -13   4 437.702 18.9855   1
  -1 -13   529343.30  366.26   1
  -1 -13   6 179.451 18.9623   1
  -1 -13   7 3373.97 117.298   1
  -1 -13   8 33.8309 20.4102   1
  -1 -13   9 0.49009 23.4618   1
  -1 -13  10 42.3074 24.8531   1
  -1 -13  11 1733.80 45.2148   1
  -1 -13  12 63.4255 47.0224   1
  -1 -12  12 22.6473  43.307   1
  -1 -12  11 1332.71  40.883   1
  -1 -12  10 1339.24 38.0813   1
  -1 -12   9 3603.18 105.314   1
  -1 -12   8 1275.78 34.5784   1
  -1 -12   7 4786.66 144.088   1
  -1 -12   6 4564.00 153.774   1
  -1 -12   5 589.922 21.5622   1
  -1 -12   4 676.118 19.9235   1
  -1 -12   317313.60 283.276   1
  -1 -12   2 2574.91 129.943   1
  -1 -12   113175.40 254.072   1
  -1 -12   012550.40 261.482   1
  -1 -12  -110671.10 257.845   1
  -1 -11  -1 6056.09 184.488   1
  -1 -11   0 1368.47 46.7971   1
  -1 -11   1 187.153  13.393   1
  -1 -11   2 2961.15 132.541   1
  -1 -11   311786.70 231.799   1
  -1 -11   452390.40 521.376   1
  -1 -11   5 9964.70 231.094   1
  -1 -11   6 9119.90 206.625   1
  -1 -11   7 1068.46 35.2591   1
  -1 -11   8 766.551 29.0664   1
  -1 -11   9 115.093 23.0033   1
  -1 -11  10 345.665 28.1338   1
  -1 -11  11 640.869 33.5829   1
  -1 -11  12 1269.16 60.3512   1
  -1 -11  13 254.387 56.0463   1
  -1 -10  13 47.8185 47.8185   1
  -1 -10  12 141.724 42.3662   1
  -1 -10  11 19.2259 23.7357   1
  -1 -10  10 5509.15 119.086   1
  -1 -10   9 182.977 23.1772   1
  -1 -10   8 6398.97 160.769   1
  -1 -10   7 465.649 22.6562   1
  -1 -10   6 7149.76 195.178   1
  -1 -10   5 12.4146 12.4146   1
  -1 -10   4 3899.12 142.063   1
  -1 -10   3 1240.89 43.5568   1
  -1 -10   219237.90 268.116   1
  -1 -10   1 194.076  13.253   1
  -1 -10   022096.00 314.252   1
  -1 -10  -1 128.703 14.6922   1
  -1  -9  -1 4656.02 148.883   1
  -1  -9   0 2118.60 69.0944   1
  -1  -9   1 864.477 31.9391   1
  -1  -9   2 2817.66 104.606   1
  -1  -9   3 3682.70 131.075   1
  -1  -9   438521.00 414.897   1
  -1  -9   5 9716.60 235.697   1
  -1  -9   613810.70 284.868   1
  -1  -9   7 310.801 20.5074   1
  -1  -9   8 1582.53 49.1113   1
  -1  -9   9 308.158 23.9133   1
  -1  -9  10 774.506 32.4003   1
  -1  -9  11 244.588 27.4325   1
  -1  -9  12 2333.12 70.8286   1
  -1  -9  13 245.704 50.7935   1
  -1  -8  13 80.8086 45.7407   1
  -1  -8  12   66.21  25.717   1
  -1  -8  11 1362.24 37.9907   1
  -1  -8  10 2787.06 96.5865   1
  -1  -8   9 3869.03  125.37   1
  -1  -8   8 4607.59  154.21   1
  -1  -8   7 9148.20 230.039   1
  -1  -8   6 4858.60 179.706   1
  -1  -8   5 5338.67 173.271   1
  -1  -8   4 698.389 16.5084   1
  -1  -8   314489.60 222.542   1
  -1  -8   219287.30 243.034   1
  -1  -8   117967.10 240.363   1
  -1  -8   011772.70 204.386   1
  -1  -8  -121445.60 316.663   1
  -1  -7  -124660.40 323.978   1
  -1  -7   1 98.6213 12.5264   1
  -1  -7   2 6305.87 136.792   1
  -1  -7   321596.80 263.973   1
  -1  -7   4 4052.48 131.093   1
  -1  -7   529533.80 382.294   1
  -1  -7   6  582.49 21.2507   1
  -1  -7   7 9109.92 224.761   1
  -1  -7   8  39.701 16.4451   1
  -1  -7   9 40.1579 19.1495   1
  -1  -7  10 117.989 22.2327   1
  -1  -7  11 2015.34 54.6005   1
  -1  -7  12 302.332 28.2872   1
  -1  -7  13 1351.10 64.1853   1
  -1  -6  13  13.716 41.2424   1
  -1  -6  12 129.456 25.4501   1
  -1  -6  11 2878.48 89.3775   1
  -1  -6  10 71.3435 21.1594   1
  -1  -6   914486.10 238.754   1
  -1  -6   8 1061.35 38.6702   1
  -1  -6   710248.20 259.175   1
  -1  -6   6 3845.47 156.666   1
  -1  -6   5 2321.65 74.8403   1
  -1  -6   4 1922.84 61.0806   1
  -1  -6   316972.70 219.873   1
  -1  -6   215873.80 194.023   1
  -1  -6   152741.20  377.95   1
  -1  -6   0 1170.49 34.3767   1
  -1  -6  -146994.10 450.787   1
  -1  -5  -1 2128.16 67.0116   1
  -1  -5   1 4985.34 101.635   1
  -1  -5   260855.00 389.886   1
  -1  -5   312674.40 187.627   1
  -1  -5   420567.00 274.998   1
  -1  -5   528052.50 360.593   1
  -1  -5   620522.20 344.612   1
  -1  -5   7  944.08 37.9215   1
  -1  -5   8 284.748 20.9208   1
  -1  -5   9 89.4683  18.906   1
  -1  -5  10 1007.01 34.1439   1
  -1  -5  11 1445.92 43.3511   1
  -1  -5  12 529.256 31.0389   1
  -1  -5  13 576.926 51.0791   1
  -1  -5  14 423.286 60.2798   1
  -1  -4  14  184.02 56.6603   1
  -1  -4  13 26.1591  40.395   1
  -1  -4  12 361.074 29.2232   1
  -1  -4  11 343.854  26.198   1
  -1  -4  10 7515.54  159.20   1
  -1  -4   9 3776.99 135.081   1
  -1  -4   819498.90 322.324   1
  -1  -4   7 2239.10 77.3285   1
  -1  -4   6 3091.74  93.146   1
  -1  -4   5 1261.55 40.0147   1
  -1  -4   4 195.151 10.8849   1
  -1  -4   3 5212.99 120.125   1
  -1  -4   241794.00 294.576   1
  -1  -4   1 5496.73  95.402   1
  -1  -4   057071.40 373.646   1
  -1  -4  -1 8397.19 187.145   1
  -1  -3  -113168.00 240.038   1
  -1  -3   0 4143.64 85.3208   1
  -1  -3   1 8007.58 104.711   1
  -1  -3   219112.80 184.006   1
  -1  -3   310619.30 167.976   1
  -1  -3   424579.50 299.593   1
  -1  -3   5 594.318 18.0605   1
  -1  -3   619681.50 334.266   1
  -1  -3   7 2119.22 71.0396   1
  -1  -3   8 2535.64 75.9019   1
  -1  -3   9 250.881 20.4298   1
  -1  -3  10 669.171 31.1601   1
  -1  -3  11 205.865 24.2692   1
  -1  -3  12 2015.47 76.6203   1
  -1  -3  13 286.388 43.7681   1
  -1  -3  14 1013.23 72.2636   1
  -1  -2  14 97.6415 56.1828   1
  -1  -2  13 1.59412 38.7197   1
  -1  -2  12 145.874 26.9174   1
  -1  -2  11 336.748 26.5596   1
  -1  -2  10 6513.79 158.868   1
  -1  -2   9 4120.71 147.079   1
  -1  -2   820931.70 354.518   1
  -1  -2   716747.30 338.915   1
  -1  -2   6 3700.37 147.518   1
  -1  -2   5 1238.73 39.8036   1
  -1  -2   4 3591.82 119.416   1
  -1  -2   3 237.644 8.85137   1
  -1  -2   218453.20 179.098   1
  -1  -2   138805.50 226.993   1
  -1  -2   087807.40 439.366   1
  -1  -2  -116418.30 293.866   1
  -1  -1  -126128.50 346.577   1
  -1  -1   0 114.142 4.87338   1
  -1  -1   1 37.5397 3.06917   1
  -1  -1   2 5768.08 101.269   1
  -1  -1   319514.50 229.111   1
  -1  -1   445424.30 421.188   1
  -1  -1   516224.20 276.208   1
  -1  -1   6 2661.56 95.0567   1
  -1  -1   710845.20 279.864   1
  -1  -1   8 8.25429 15.8027   1
  -1  -1   9 206.432  22.782   1
  -1  -1  10 103.862 21.9195   1
  -1  -1  11 1082.14 36.9385   1
  -1  -1  12 565.635 33.2494   1
  -1  -1  13 1562.69 68.7551   1
  -1  -1  14 176.357  54.874   1
  -1   0  13 17.6678 41.7459   1
  -1   0  11 2893.04 104.488   1
  -1   0   922363.30 347.623   1
  -1   0   716732.80 352.071   1
  -1   0   5 5027.97 165.086   1
  -1   0   317180.70 215.266   1
  -1   0   162646.40  321.80   1
  -1   0  -1118719.0 649.138   1
  -1   1  -124257.80  215.70   1
  -1   1   0 80.3396 3.88443   1
  -1   1   1   68.47 6.56266   1
  -1   1   2 5959.80 124.355   1
  -1   1   319705.40 263.475   1
  -1   1   452389.30 499.685   1
  -1   1   519334.70 332.352   1
  -1   1   6 3708.64 108.389   1
  -1   1   713585.00 336.289   1
  -1   1   8 6.47928 16.2617   1
  -1   1   9 372.659 26.3275   1
  -1   1  10 128.091 23.4335   1
  -1   1  11 1139.42 38.9934   1
  -1   1  12 686.676 35.8816   1
  -1   1  13 2422.55 78.6952   1
  -1   1  14 296.744 60.0965   1
  -1   1 -13 443.448  47.051   1
  -1   1 -12 541.472 39.9511   1
  -1   1 -11 6206.17 108.168   1
  -1   1 -10 2155.50 81.8376   1
  -1   1  -9 1459.63 44.9872   1
  -1   1  -8 761.104 25.9406   1
  -1   1  -7 250.292 17.9359   1
  -1   1  -6  663.27 22.0781   1
  -1   1  -523673.20  366.58   1
  -1   1  -415201.60 261.174   1
  -1   1  -328287.30  323.43   1
  -1   1  -2 1176.27 40.8355   1
  -1   0  -3 5177.97 143.118   1
  -1   0  -512867.30 279.926   1
  -1   0  -7 8560.99 234.932   1
  -1   0  -9 8596.63 173.639   1
  -1   0 -11 327.838 26.3589   1
  -1   0 -13 1103.20 57.2224   1
  -1  -1 -13 605.515  48.856   1
  -1  -1 -12 484.773 39.3886   1
  -1  -1 -11 6080.07 109.214   1
  -1  -1 -10 1497.64 49.4839   1
  -1  -1  -9 1272.40 40.0564   1
  -1  -1  -8 756.252 31.6168   1
  -1  -1  -7 135.535 18.5728   1
  -1  -1  -6 604.554 24.1197   1
  -1  -1  -523584.10 392.852   1
  -1  -1  -415955.40 297.452   1
  -1  -1  -329710.40 383.305   1
  -1  -1  -2 1266.75 40.5029   1
  -1  -2  -2 6295.31 188.766   1
  -1  -2  -3 1828.50 68.6985   1
  -1  -2  -4 3622.46 160.941   1
  -1  -2  -511673.20  290.34   1
  -1  -2  -618416.70 381.258   1
  -1  -2  -7 7766.10 229.288   1
  -1  -2  -8 6970.93 188.454   1
  -1  -2  -9 2097.87 60.3112   1
  -1  -2 -10 1606.49 44.2517   1
  -1  -2 -11 107.489 22.1396   1
  -1  -2 -12 219.132 37.3715   1
  -1  -2 -13 543.717 49.2988   1
  -1  -3 -13 15.8863 37.7857   1
  -1  -3 -12 2799.82 69.0303   1
  -1  -3 -11 109.716 22.0334   1
  -1  -3 -10 3481.53 101.735   1
  -1  -3  -9 62.2904   19.74   1
  -1  -3  -8 207.246 21.6399   1
  -1  -3  -7 187.707 19.8878   1
  -1  -3  -6 5639.82 244.219   1
  -1  -3  -5 1072.10 47.6034   1
  -1  -3  -436336.10 539.006   1
  -1  -3  -3 470.006 24.7535   1
  -1  -3  -211964.70 288.997   1
  -1  -4  -2 7569.46 232.313   1
  -1  -4  -3 6745.92  240.53   1
  -1  -4  -4 2039.79 70.0516   1
  -1  -4  -5 4800.77 213.589   1
  -1  -4  -616016.10 377.353   1
  -1  -4  -7 3656.21 181.627   1
  -1  -4  -8 9419.55 213.692   1
  -1  -4  -9 723.602 28.6329   1
  -1  -4 -10 1949.34 80.4637   1
  -1  -4 -11 250.373  24.311   1
  -1  -4 -12 67.3248 32.0741   1
  -1  -4 -13 71.3208 38.4431   1
  -1  -5 -13 571.828 50.2986   1
  -1  -5 -12 1311.08 52.3973   1
  -1  -5 -11 1816.10 64.8011   1
  -1  -5 -10 1769.25 52.6604   1
  -1  -5  -9 2708.03  119.19   1
  -1  -5  -8 1391.86 48.6774   1
  -1  -5  -7 984.369 31.8314   1
  -1  -5  -6 1411.14 47.2834   1
  -1  -5  -5 8409.34 291.353   1
  -1  -5  -413981.80 375.697   1
  -1  -5  -338247.40 600.236   1
  -1  -5  -210451.30 271.361   1
  -1  -6  -2 632.916 37.4497   1
  -1  -6  -3 27.8414 14.6433   1
  -1  -6  -4 1735.98 75.9496   1
  -1  -6  -5 4032.45 138.086   1
  -1  -6  -6 2716.12 92.3136   1
  -1  -6  -710139.30 259.158   1
  -1  -6  -8 568.158 25.7995   1
  -1  -6  -9 3886.45 116.431   1
  -1  -6 -10 226.699 22.2184   1
  -1  -6 -11 164.961 22.3544   1
  -1  -6 -12 30.0687 30.0687   1
  -1  -7 -12 46.7583 30.0852   1
  -1  -7 -11 2749.16  71.147   1
  -1  -7 -10 283.993 22.9813   1
  -1  -7  -9 2101.71 59.7022   1
  -1  -7  -8 61.1372 18.7639   1
  -1  -7  -7 1291.77 45.9434   1
  -1  -7  -6 697.326 33.9598   1
  -1  -7  -5 9855.75 323.813   1
  -1  -7  -4 540.641 27.8699   1
  -1  -7  -342517.10 629.656   1
  -1  -7  -2 8687.19 238.456   1
  -1  -8  -2 4540.55  173.77   1
  -1  -8  -3 254.394 18.2001   1
  -1  -8  -4 3513.68 116.699   1
  -1  -8  -5 7499.97 292.252   1
  -1  -8  -6 4879.40 207.949   1
  -1  -8  -7 8389.63 230.252   1
  -1  -8  -8 5412.32 158.797   1
  -1  -8  -9 2358.21 90.4186   1
  -1  -8 -10 91.9408 19.7282   1
  -1  -8 -11 24.3081 18.7886   1
  -1  -8 -12 8.26883 30.5583   1
  -1  -9 -12 1539.45 55.2947   1
  -1  -9 -11 459.047 25.8823   1
  -1  -9 -10 2599.32 74.9685   1
  -1  -9  -9 217.075 22.1747   1
  -1  -9  -8 267.865 24.1537   1
  -1  -9  -7 55.8576 19.0093   1
  -1  -9  -6 6805.30 235.298   1
  -1  -9  -5 2878.27 113.542   1
  -1  -9  -4 9836.90 320.517   1
  -1  -9  -3 5629.09 227.803   1
  -1 -10  -3 549.058 22.0767   1
  -1 -10  -4 2026.85 73.2669   1
  -1 -10  -5 1313.18 46.6726   1
  -1 -10  -6 9035.36 246.002   1
  -1 -10  -7 231.989 22.8261   1
  -1 -10  -8 8527.01  174.97   1
  -1 -10  -9 5.09386 18.7707   1
  -1 -10 -10 1186.70  33.224   1
  -1 -10 -11 74.9018 26.7379   1
  -1 -10 -12  7.0667 30.3935   1
  -1 -11 -12 709.219 46.4665   1
  -1 -11 -11 591.505  38.137   1
  -1 -11 -10 2208.79 64.7369   1
  -1 -11  -9 1303.72 39.7124   1
  -1 -11  -8 472.858 28.2629   1
  -1 -11  -7 84.5485 21.3907   1
  -1 -11  -6 2265.92 75.7167   1
  -1 -11  -5 2738.66 109.198   1
  -1 -11  -4 7864.36 276.917   1
  -1 -11  -3 7116.29  253.87   1
  -1 -12  -3 1709.02 71.7032   1
  -1 -12  -4 1493.75 47.9773   1
  -1 -12  -5 3307.00 108.411   1
  -1 -12  -6 2371.06 75.3433   1
  -1 -12  -7 6337.87 158.453   1
  -1 -12  -8 3213.21 99.8417   1
  -1 -12  -9 2381.57 75.8151   1
  -1 -12 -10 74.6943 19.7651   1
  -1 -12 -11 132.065 31.0004   1
  -1 -13 -11 1836.72 56.5752   1
  -1 -13 -10 7.25179 17.9264   1
  -1 -13  -9 1218.34 35.2506   1
  -1 -13  -8  7.0642 17.8506   1
  -1 -13  -7 629.029 31.0222   1
  -1 -13  -6 40.3083 20.0128   1
  -1 -13  -5 6751.32 210.058   1
  -1 -13  -4 338.959 22.1684   1
  -1 -13  -2 192.293 17.1317   1
  -1 -14  -2 116.434 18.4401   1
  -1 -14  -3 103.167 16.6311   1
  -1 -14  -4 46.7971 16.6155   1
  -1 -14  -5 5027.93 169.002   1
  -1 -14  -6 3321.12 120.132   1
  -1 -14  -7 7122.50 145.914   1
  -1 -14  -8  325.33 23.4546   1
  -1 -14  -9 2354.86 65.6806   1
  -1 -14 -10 228.339 30.4599   1
  -1 -14 -11 28.9856 31.5469   1
  -1 -15 -11 230.779 36.5577   1
  -1 -15 -10 954.822 44.2302   1
  -1 -15  -9 530.426 28.0048   1
  -1 -15  -8 32.3982  19.825   1
  -1 -15  -7 112.211 22.7048   1
  -1 -15  -6 1533.20 52.6576   1
  -1 -15  -5 1776.82 66.5371   1
  -1 -15  -4 7014.87  185.93   1
  -1 -15  -3 7482.25 210.054   1
  -1 -15  -2 4143.18 166.914   1
  -1 -16  -2 1424.79 53.0917   1
  -1 -16  -4  307.51 22.2945   1
  -1 -16  -5 29.2695  17.747   1
  -1 -16  -6 6750.62 139.993   1
  -1 -16  -7 297.808 23.4777   1
  -1 -16  -8 3622.75  80.805   1
  -1 -16  -9 89.5412 19.0517   1
  -1 -16 -10  726.48   41.22   1
  -1 -17 -10 514.478 42.0369   1
  -1 -17  -9 9.88774 27.4025   1
  -1 -17  -8 61.1008 20.7761   1
  -1 -17  -7 88.4789 21.1486   1
  -1 -17  -6 1261.39 46.3471   1
  -1 -17  -5 395.715 27.0491   1
  -1 -17  -4 7213.94 168.014   1
  -1 -17  -3 444.745 26.8011   1
  -1 -17  -2 6101.24 163.323   1
  -1 -18  -2 388.691 26.8193   1
  -1 -18  -3 498.327 25.8633   1
  -1 -18  -4 546.596 26.8261   1
  -1 -18  -5 1421.66 39.6596   1
  -1 -18  -6 3957.45 97.3379   1
  -1 -18  -7 2017.95 66.6447   1
  -1 -18  -8 1499.55 50.2424   1
  -1 -18  -9 792.292 41.6659   1
  -1 -18 -10 163.494 35.3582   1
  -1 -19  -9 191.365 36.7946   1
  -1 -19  -8 26.4749 26.4749   1
  -1 -19  -7 1.49086 20.2876   1
  -1 -19  -6 79.6101 23.1227   1
  -1 -19  -5 3153.42 98.0635   1
  -1 -19  -4 481.203 28.6342   1
  -1 -19  -3 3124.84 124.887   1
  -1 -19  -2 576.109 28.8455   1
  -1 -20  -2 101.536 22.0938   1
  -1 -20  -3  284.03 23.9198   1
  -1 -20  -4 3.67642 18.8291   1
  -1 -20  -5 3088.95 86.2167   1
  -1 -20  -6 134.213 22.4173   1
  -1 -20  -7 3164.49 67.6445   1
  -1 -20  -8 79.7511 31.6251   1
  -1 -20  -9 949.252 48.4358   1
  -1 -21  -8 17.7135 34.9164   1
  -1 -21  -7  3.9624 29.6735   1
  -1 -21  -6 52.2945 22.5308   1
  -1 -21  -5 1098.21 42.0352   1
  -1 -21  -4 1042.59 37.7028   1
  -1 -21  -3 3435.67 102.285   1
  -1 -21  -2 855.939 34.5997   1
  -1 -22  -2 1080.16 40.8869   1
  -1 -22  -3 197.355 24.7308   1
  -1 -22  -4 116.242 23.2807   1
  -1 -22  -5 431.367 27.0037   1
  -1 -22  -6 2138.85 60.8938   1
  -1 -22  -7 285.061 37.6537   1
  -1 -23  -7 12.4382 36.1917   1
  -1 -23  -6 221.339 42.8686   1
  -1 -23  -5 48.4878 32.7374   1
  -1 -23  -4 2057.66 69.5491   1
  -1 -23  -3 90.7806 23.5893   1
  -1 -23  -2 2285.99   77.46   1
  -1 -24  -2 593.259 34.7288   1
  -1 -24  -3 22.8173 22.8173   1
  -1 -24  -4 215.978 37.5944   1
  -1 -24  -5 254.477 40.5778   1
  -1 -24  -6 1485.89 63.7639   1
  -1 -25  -5 253.664 50.2355   1
  -1 -25  -4 257.228 48.3973   1
  -1 -25  -3 1348.12 63.5642   1
  -1 -25  -2 383.078 46.8828   1
  -1 -26  -2 57.5396  44.309   1
  -1 -26  -3 8.11869 41.2162   1
  -1 -26  -4 42.7154 42.7154   1
  -1 -27  -2 266.276 56.0177   1
   0   1  -1 1686.33 35.2698   1
   0   1   1 2258.52 65.6049   1
   0   1   216807.30 215.827   1
   0   1   3 301.847 11.4925   1
   0   1   427829.90 367.067   1
   0   1   5 8783.76 236.215   1
   0   1   617424.20  356.32   1
   0   1   7 2699.70 88.3208   1
   0   1   8 109.261 21.7036   1
   0   1   9  38.312 22.4276   1
   0   1  10 1573.03 43.1318   1
   0   1  11 620.054 36.3492   1
   0   1  12 2565.45 89.8879   1
   0   1  13 757.123 66.7534   1
   0   0  12 28.5657 30.9537   1
   0   0  10 3555.59 129.139   1
   0   0   825708.10 409.084   1
   0   0   611244.60 286.374   1
   0   0   4 99.0916  10.164   1
   0   0   214326.80 165.907   1
   0  -1  -1 1995.61 60.9354   1
   0  -1   1 1942.57 38.6874   1
   0  -1   3 65.8984 8.96681   1
   0  -1   422985.70 313.627   1
   0  -1   5 7135.06 202.809   1
   0  -1   611889.10 286.415   1
   0  -1   7 1811.74 59.4991   1
   0  -1   8 25.1592 18.8694   1
   0  -1   9 19.9518 19.9518   1
   0  -1  10 605.865 34.4173   1
   0  -1  11 193.266 30.7615   1
   0  -1  12 1036.89 44.9244   1
   0  -1  13 174.613 59.3733   1
   0  -2  13  119.46 55.0734   1
   0  -2  12 83.8463 30.6424   1
   0  -2  11 849.291 37.4938   1
   0  -2  10 2455.05 69.1077   1
   0  -2   9 8720.93 213.297   1
   0  -2   8 8349.18 239.162   1
   0  -2   715739.20 342.193   1
   0  -2   6 5580.91 207.835   1
   0  -2   5 3533.81 153.222   1
   0  -2   4 2108.44 67.2499   1
   0  -2   3 833.768 24.6749   1
   0  -2   2 4200.44 88.8562   1
   0  -2   033555.80 165.809   1
   0  -2  -1109456.0  700.72   1
   0  -3   112601.50 115.078   1
   0  -3   2 2.60395 4.60199   1
   0  -3   4 8.87096 8.87096   1
   0  -3   535801.90 447.463   1
   0  -3   6 1616.80 56.7897   1
   0  -3   7 1128.77 42.6735   1
   0  -3   8 120.068  21.217   1
   0  -3   9 498.157 31.0749   1
   0  -3  10 22.1856 22.8327   1
   0  -3  11 1681.33 52.8285   1
   0  -3  12 33.6318 29.6023   1
   0  -3  13 698.607 65.2575   1
   0  -4  13 367.558 58.1603   1
   0  -4  12 24.1054 28.7862   1
   0  -4  11 1940.75 51.1492   1
   0  -4  10 1199.89 37.6816   1
   0  -4   9 7096.26 181.907   1
   0  -4   8 2757.03 81.5082   1
   0  -4   725114.30 404.997   1
   0  -4   6 91.8299 14.5665   1
   0  -4   5 4952.94 181.905   1
   0  -4   4 1572.62 56.6683   1
   0  -4   3 3274.93 107.074   1
   0  -4   2 338.692 9.71721   1
   0  -4   010744.60 120.032   1
   0  -4  -1102438.0 603.646   1
   0  -5  -1 275.919 14.6909   1
   0  -5   1  355.88 16.1062   1
   0  -5   2 9013.64 138.484   1
   0  -5   313293.80 206.623   1
   0  -5   425812.70 341.968   1
   0  -5   520633.90 348.034   1
   0  -5   6 6278.09 212.836   1
   0  -5   7 1749.58 60.9357   1
   0  -5   8 268.884 24.1061   1
   0  -5   9 125.954 23.1506   1
   0  -5  10 943.068 37.3269   1
   0  -5  11 572.524 36.6851   1
   0  -5  12 526.296  36.617   1
   0  -5  13 224.639 60.6085   1
   0  -6  13 14.7868 51.2263   1
   0  -6  12 63.4561 30.4048   1
   0  -6  11 824.351 36.6713   1
   0  -6  10 3308.46 110.354   1
   0  -6   9  130.61  22.614   1
   0  -6   8 9934.83 229.638   1
   0  -6   7 4318.26 169.233   1
   0  -6   611665.40 287.022   1
   0  -6   5 243.494 15.5537   1
   0  -6   4 225.346 12.9319   1
   0  -6   3 5992.19 142.619   1
   0  -6   2113824.0 589.009   1
   0  -6   1 1218.50 53.0894   1
   0  -6   076804.40 457.058   1
   0  -6  -1 1121.04 38.8485   1
   0  -7   252851.60 404.983   1
   0  -7   3 3227.17 117.604   1
   0  -7   451798.20 510.691   1
   0  -7   5 411.833 19.6612   1
   0  -7   612482.70 300.754   1
   0  -7   7  566.86 26.4148   1
   0  -7   8  32.069 19.4544   1
   0  -7   9 49.3783 22.1065   1
   0  -7  10 2308.95 67.5741   1
   0  -7  11 17.9357 26.4653   1
   0  -7  12 966.276   41.54   1
   0  -7  13 56.3308 52.1645   1
   0  -8  13 103.699 57.0885   1
   0  -8  12 7.02476 43.3639   1
   0  -8  11 183.656 29.4569   1
   0  -8  10 2878.86  98.146   1
   0  -8   9 4934.37 141.042   1
   0  -8   8 7761.07 189.361   1
   0  -8   7 2933.78 95.2456   1
   0  -8   6 5248.23  200.90   1
   0  -8   5 4041.10 173.539   1
   0  -8   4 1281.41 43.4269   1
   0  -8   3 7198.50 168.775   1
   0  -8   2 9590.30 171.704   1
   0  -8   111669.00 181.234   1
   0  -8   010067.40 173.842   1
   0  -8  -110665.40 193.465   1
   0  -9  -1 971.332 29.9239   1
   0  -9   1 969.196 31.4481   1
   0  -9   2 242.891 12.5537   1
   0  -9   350168.20 472.001   1
   0  -9   4 6571.40 195.086   1
   0  -9   525959.80 407.828   1
   0  -9   6 1867.56 60.5015   1
   0  -9   7 2290.61 77.0294   1
   0  -9   8 4.72664 20.1956   1
   0  -9   9  658.43 33.2682   1
   0  -9  10 286.685 30.8575   1
   0  -9  11 896.937  40.306   1
   0  -9  12 100.891 43.8931   1
   0  -9  13 303.517 64.2779   1
   0 -10  12 2.51376 45.1715   1
   0 -10  11 389.985  33.028   1
   0 -10  10 108.897 26.7383   1
   0 -10   9 8574.26 167.225   1
   0 -10   8  126.57 21.7694   1
   0 -10   7 9761.37  217.51   1
   0 -10   6 37.5306 16.6322   1
   0 -10   5 9858.16  251.82   1
   0 -10   4 766.343 21.4587   1
   0 -10   3 9360.83 214.819   1
   0 -10   2 292.481 11.9589   1
   0 -10   133883.90 365.922   1
   0 -10   0 2169.06 98.9174   1
   0 -10  -132286.90 396.004   1
   0 -11  -1 533.828 30.7505   1
   0 -11   1 512.249 20.0648   1
   0 -11   2 2825.91 123.497   1
   0 -11   318293.20 301.663   1
   0 -11   4 6703.75 211.208   1
   0 -11   516023.50  303.75   1
   0 -11   6 4923.79 167.958   1
   0 -11   7 2290.06 75.4163   1
   0 -11   8 109.169 23.9062   1
   0 -11   9 232.922  29.188   1
   0 -11  10  280.66 31.5754   1
   0 -11  11 572.894 37.7289   1
   0 -11  12 164.718 51.6549   1
   0 -12  12 70.0442 51.8491   1
   0 -12  11  74.273 29.9759   1
   0 -12  10 1224.46 42.1073   1
   0 -12   9 3435.66 104.439   1
   0 -12   8 6392.09 151.388   1
   0 -12   7 1846.64 52.6398   1
   0 -12   6 4459.25 151.576   1
   0 -12   5 1131.63 30.3313   1
   0 -12   4 325.467 18.7517   1
   0 -12   3 1240.93 40.6238   1
   0 -12   217268.00  287.71   1
   0 -12   1 3035.07 128.358   1
   0 -12   028385.30 388.092   1
   0 -12  -1 3168.31 136.835   1
   0 -13  -1 3045.67 96.8433   1
   0 -13   1 3615.82 140.069   1
   0 -13   212845.20 266.547   1
   0 -13   3 427.847 18.8538   1
   0 -13   432938.20  411.41   1
   0 -13   5   2.229 16.0225   1
   0 -13   6 8729.41 196.884   1
   0 -13   7 295.354 25.1754   1
   0 -13   8  3.0494 24.0726   1
   0 -13   9 39.8531 25.9718   1
   0 -13  10 1272.81 44.9156   1
   0 -13  11 17.4895 43.2453   1
   0 -13  12 384.632 64.2635   1
   0 -14  11 243.051 54.4573   1
   0 -14  10 2209.84  53.146   1
   0 -14   9 361.358 31.4782   1
   0 -14   8 6640.47 143.114   1
   0 -14   7 1304.49 35.9701   1
   0 -14   6 2734.05 76.6501   1
   0 -14   5 88.9906 18.8613   1
   0 -14   4 339.759  20.044   1
   0 -14   3 1458.91  52.712   1
   0 -14   210061.50 230.483   1
   0 -14   1 1198.94  40.042   1
   0 -14   018783.40 342.206   1
   0 -14  -1 1123.83 44.3646   1
   0 -15  -1 3165.91 96.7684   1
   0 -15   2 1171.65 36.7603   1
   0 -15   3 7618.31 187.639   1
   0 -15   4 6391.77 170.196   1
   0 -15   512587.70 223.214   1
   0 -15   6 1088.07 34.6306   1
   0 -15   7  463.56 30.2009   1
   0 -15   8 19.0958 25.9209   1
   0 -15   9 400.589 34.8382   1
   0 -15  10 345.463 35.2406   1
   0 -15  11 555.223 63.1029   1
   0 -16  11 125.211 63.1009   1
   0 -16  10 67.4428 47.1763   1
   0 -16   9 2509.67 84.7399   1
   0 -16   8 211.335 28.8373   1
   0 -16   7 6528.03  141.29   1
   0 -16   6 29.3282 21.1228   1
   0 -16   5 1361.30 37.9182   1
   0 -16   4 345.177 21.2355   1
   0 -16   3 2301.66 66.0664   1
   0 -16   2 1805.69 62.3113   1
   0 -16   116158.20  282.93   1
   0 -16   0 658.844  22.951   1
   0 -16  -116290.10 301.135   1
   0 -17  -1 1061.84 49.8029   1
   0 -17   1 1276.00 32.0672   1
   0 -17   2 133.868 17.5743   1
   0 -17   3 9850.68 207.481   1
   0 -17   4 447.388 23.8069   1
   0 -17   5 8569.35 170.377   1
   0 -17   6 1007.03 34.7761   1
   0 -17   7 379.297 31.8811   1
   0 -17   8 0.34419 27.2136   1
   0 -17   9 169.231 33.2965   1
   0 -17  10 7.62616 50.3354   1
   0 -18  10 572.302 65.3836   1
   0 -18   9 1191.94 66.4466   1
   0 -18   8 1509.40  46.047   1
   0 -18   7 1538.24 43.0928   1
   0 -18   6 1627.00 46.5299   1
   0 -18   5 733.729  30.302   1
   0 -18   4  215.98 21.8325   1
   0 -18   3 220.775 20.4296   1
   0 -18   2 3027.81 111.712   1
   0 -18   1 4703.87 147.478   1
   0 -18   010121.40 223.579   1
   0 -18  -1 4684.30 155.115   1
   0 -19  -1 224.093 25.3799   1
   0 -19   1  405.57 24.7177   1
   0 -19   2 3841.98 122.886   1
   0 -19   3 585.285 26.4551   1
   0 -19   4 6282.71 137.427   1
   0 -19   5 163.695 24.5038   1
   0 -19   6 2443.94 61.1661   1
   0 -19   7 109.783 28.9999   1
   0 -19   8 69.7656 32.4325   1
   0 -19   9 87.3866 53.1665   1
   0 -19  10 183.477 68.1607   1
   0 -20   9 88.3877 58.3509   1
   0 -20   8 2816.65 86.2407   1
   0 -20   7 57.4088 29.3441   1
   0 -20   6 2205.94 56.1682   1
   0 -20   5 43.5924 22.9329   1
   0 -20   4 20.9059 20.9059   1
   0 -20   3 55.0105 19.1605   1
   0 -20   2 3256.10  110.26   1
   0 -20   1 582.842 26.8882   1
   0 -20   015532.60 226.374   1
   0 -20  -1 603.287 27.9312   1
   0 -21  -1 15.2535 21.6181   1
   0 -21   1 13.4671 20.9905   1
   0 -21   2 2090.93 88.9449   1
   0 -21   3 1227.36 35.8321   1
   0 -21   4 1128.33 36.5051   1
   0 -21   5 1126.75  38.637   1
   0 -21   6 1505.27 45.0454   1
   0 -21   7 2.76155 30.9838   1
   0 -21   8 29.3577 53.2442   1
   0 -21   9 59.4706 65.7966   1
   0 -22   8 192.167  63.439   1
   0 -22   7 1820.26 79.3282   1
   0 -22   6 170.918 31.8187   1
   0 -22   5 346.207 32.7809   1
   0 -22   4 14.2709 22.7848   1
   0 -22   3 435.242 28.9809   1
   0 -22   2 277.742 25.4248   1
   0 -22   1 7606.06 139.782   1
   0 -22   0 2628.97 94.3619   1
   0 -22  -1 7902.58 148.773   1
   0 -23  -1 426.396 35.2942   1
   0 -23   1 713.396 34.7261   1
   0 -23   2 3.55529 22.2036   1
   0 -23   3 2074.47 74.0376   1
   0 -23   4 37.3902 25.6622   1
   0 -23   5 1686.11 46.5176   1
   0 -23   6 29.7665 45.6766   1
   0 -24   7 999.072 87.4515   1
   0 -24   6  137.33 56.3003   1
   0 -24   5 191.418 50.4898   1
   0 -24   4 0.43837 27.8647   1
   0 -24   3 186.278 28.8483   1
   0 -24   2 820.366 36.3179   1
   0 -24   1 2986.78 85.1041   1
   0 -24   0 1544.06 44.0586   1
   0 -24  -1 3273.27 91.8043   1
   0 -25   1 134.816 28.9301   1
   0 -25   2 760.536 36.4301   1
   0 -25   3 242.085 43.5131   1
   0 -25   4 1333.82 66.5754   1
   0 -25   5 414.501 60.8032   1
   0 -25   6 386.016 68.7453   1
   0 -26   5 59.3585 59.3585   1
   0 -26   4 51.3017 51.3017   1
   0 -26   3 40.0553 47.2538   1
   0 -26   2 1664.15 70.4939   1
   0 -26   1  40.134 40.1341   1
   0 -26   0 3361.14 86.8005   1
   0 -26  -1 41.8086 41.8086   1
   0 -27  -1 33.5678 49.3915   1
   0 -27   1 10.9699 49.0287   1
   0 -27   2 556.827 63.1468   1
   0 -27   3  179.94 59.3299   1
   0 -28   0 898.275 72.9694   1
   0 -27  -3 359.493  60.456   1
   0 -27  -2 498.505 63.2811   1
   0 -26  -2 1701.67 72.9824   1
   0 -26  -3 17.8334 44.5097   1
   0 -26  -4 28.9935  46.023   1
   0 -26  -5 7.57245 49.5206   1
   0 -25  -6 606.895 57.9096   1
   0 -25  -5 325.473 52.5405   1
   0 -25  -4 939.055 63.6096   1
   0 -25  -3 167.785 47.7819   1
   0 -25  -2 829.035 40.0711   1
   0 -24  -2 926.049 37.8489   1
   0 -24  -3 180.112 28.5248   1
   0 -24  -4 24.2744 24.2744   1
   0 -24  -5 329.355 44.3547   1
   0 -24  -6 107.647 44.4529   1
   0 -24  -7 1748.60 70.2557   1
   0 -23  -7 543.602 48.2942   1
   0 -23  -6 24.3634 35.3655   1
   0 -23  -5 1603.57 68.4077   1
   0 -23  -4  3.5381 24.2897   1
   0 -23  -3 1973.50 83.5737   1
   0 -23  -2  43.175 24.7212   1
   0 -22  -2 345.371 28.0682   1
   0 -22  -3 521.369 30.6868   1
   0 -22  -4 0.77246  22.105   1
   0 -22  -5  477.31 29.7311   1
   0 -22  -6  248.41 26.3402   1
   0 -22  -7 2469.07 65.8166   1
   0 -22  -8 323.304 38.7734   1
   0 -21  -9 5.79603 34.2485   1
   0 -21  -8 13.0047 31.1299   1
   0 -21  -7 7.39528 21.0417   1
   0 -21  -6 1084.28 42.0107   1
   0 -21  -5 1150.06 38.8292   1
   0 -21  -4 867.192 37.5502   1
   0 -21  -3 1008.16 37.8774   1
   0 -21  -2 2383.54 101.686   1
   0 -20  -2 3414.77 118.158   1
   0 -20  -4 5.70274 21.4026   1
   0 -20  -5 43.1858 21.2251   1
   0 -20  -6 2242.68 73.7825   1
   0 -20  -7 46.0625 21.1009   1
   0 -20  -8 3389.33 67.1101   1
   0 -20  -9 217.547 35.9411   1
   0 -19 -10  484.83 41.0881   1
   0 -19  -9 12.0943   30.56   1
   0 -19  -8 23.9398 20.6598   1
   0 -19  -7 42.3727 21.1906   1
   0 -19  -6 2295.24 85.3649   1
   0 -19  -5 44.0976  22.637   1
   0 -19  -4 6622.27  150.89   1
   0 -19  -3  360.56 28.8679   1
   0 -19  -2 4083.18 140.221   1
   0 -18  -2 3128.98  129.93   1
   0 -18  -3  212.77 22.8796   1
   0 -18  -4 268.102 23.1627   1
   0 -18  -5 606.698 28.9047   1
   0 -18  -6 1566.22 45.2168   1
   0 -18  -7 1571.72 40.7276   1
   0 -18  -8 1691.09 58.0141   1
   0 -18  -9 1632.46 49.2846   1
   0 -18 -10 796.839 42.6143   1
   0 -17 -11 1305.74 53.7842   1
   0 -17 -10 2.40877 28.7925   1
   0 -17  -9 228.321 23.4592   1
   0 -17  -8 29.1343 20.0098   1
   0 -17  -7 325.118  27.229   1
   0 -17  -6 810.516 33.3984   1
   0 -17  -5 8575.12 176.891   1
   0 -17  -4 225.622 24.6502   1
   0 -17  -3 9699.23 209.985   1
   0 -17  -2 86.2907 20.7219   1
   0 -16  -2 1923.48 63.4359   1
   0 -16  -3 2092.47 70.8611   1
   0 -16  -4 217.746 21.2006   1
   0 -16  -5 628.574 31.3315   1
   0 -16  -6 7.85627  17.851   1
   0 -16  -7 6188.32 128.364   1
   0 -16  -8 192.445 21.5947   1
   0 -16  -9 2865.00 68.7482   1
   0 -16 -10 3.19992 27.3119   1
   0 -16 -11  395.53 39.6176   1
   0 -15 -11 1116.31 48.3943   1
   0 -15 -10 337.843 25.0578   1
   0 -15  -9 423.382 27.1016   1
   0 -15  -8 8.65072 20.3892   1
   0 -15  -7 462.632 28.9089   1
   0 -15  -6 1047.33 41.8939   1
   0 -15  -510673.10 226.689   1
   0 -15  -4 5779.39 180.209   1
   0 -15  -3 7081.15 209.663   1
   0 -15  -2 1106.45 42.2902   1
   0 -14  -2 9309.53  249.88   1
   0 -14  -3 1397.64 34.5142   1
   0 -14  -4 247.844 21.4674   1
   0 -14  -5 115.487 19.2896   1
   0 -14  -6 2394.89 68.2787   1
   0 -14  -7 1244.03 41.0092   1
   0 -14  -8 6054.58 125.445   1
   0 -14  -9 375.917  24.236   1
   0 -14 -10 2411.06  61.199   1
   0 -14 -11 272.094 34.4925   1
   0 -13 -12 1652.34 57.8267   1
   0 -13 -11 17.9492 29.0209   1
   0 -13 -10 2243.76 65.3617   1
   0 -13  -9 5.49297 19.1313   1
   0 -13  -8 1.19311 20.3642   1
   0 -13  -7 205.535 24.2187   1
   0 -13  -6 8858.74 216.926   1
   0 -13  -3  326.44 22.1492   1
   0 -12  -216617.40 332.867   1
   0 -12  -3 1034.52 27.7777   1
   0 -12  -4 252.228 19.9408   1
   0 -12  -5 943.949 30.2091   1
   0 -12  -6 3563.71 163.118   1
   0 -12  -7 1637.99 51.8405   1
   0 -12  -8 5242.19 144.538   1
   0 -12  -9 2996.91 90.2307   1
   0 -12 -10 1413.20 35.5686   1
   0 -12 -11 146.245 21.2677   1
   0 -12 -12  17.586 31.9984   1
   0 -11 -12 772.171 45.1157   1
   0 -11 -11 1653.24 55.0614   1
   0 -11 -10 565.973 28.4319   1
   0 -11  -9 493.057 27.7925   1
   0 -11  -8 170.546  22.524   1
   0 -11  -7 2446.26 73.2436   1
   0 -11  -6 4672.78 193.085   1
   0 -11  -515426.90 366.344   1
   0 -11  -4 6229.25 240.434   1
   0 -10  -2 246.627 14.5472   1
   0 -10  -3 8584.46 252.784   1
   0 -10  -4 595.561  23.918   1
   0 -10  -5 8968.70 302.399   1
   0 -10  -6 14.1027 17.3877   1
   0 -10  -7 7647.24 225.141   1
   0 -10  -8 36.6193 19.3415   1
   0 -10  -9 7419.00 150.106   1
   0 -10 -10 112.483 20.5836   1
   0 -10 -11 406.564 26.0554   1
   0 -10 -12 2.19431 30.0695   1
   0  -9 -13 1231.39 57.3877   1
   0  -9 -12 205.148 33.9287   1
   0  -9 -11 2326.61 68.9355   1
   0  -9 -10 701.844 28.9325   1
   0  -9  -9 1154.03 33.7584   1
   0  -9  -8 2.22639 17.4537   1
   0  -9  -7 2234.18 71.4146   1
   0  -9  -6 1631.82 59.1332   1
   0  -9  -524420.50 496.509   1
   0  -9  -4 6319.68 255.422   1
   0  -9  -2 232.587 15.7498   1
   0  -8  -2 8987.02 220.422   1
   0  -8  -3 5831.48 225.781   1
   0  -8  -4 1167.38 40.6746   1
   0  -8  -5 3233.79 112.045   1
   0  -8  -6 3660.07 130.573   1
   0  -8  -7 1990.65 69.9249   1
   0  -8  -8 5894.27 179.688   1
   0  -8  -9 4220.64 130.185   1
   0  -8 -10 2496.14 85.7847   1
   0  -8 -11 247.816 23.4269   1
   0  -8 -12 69.2311 30.3897   1
   0  -8 -13 34.9274 37.8267   1
   0  -7 -13 104.855 37.4196   1
   0  -7 -12 2496.58 64.4139   1
   0  -7 -11 88.5984 21.2744   1
   0  -7 -10 4056.54  112.98   1
   0  -7  -9 109.591   20.79   1
   0  -7  -8  53.555 18.7233   1
   0  -7  -7 711.232 28.9759   1
   0  -7  -611591.40 343.149   1
   0  -7  -5 347.054 23.2177   1
   0  -7  -448903.40 688.969   1
   0  -7  -3 3034.44 103.065   1
   0  -6  -2109558.0 846.624   1
   0  -6  -3 5024.89  204.48   1
   0  -6  -4 198.116 17.4867   1
   0  -6  -5 165.659 18.3703   1
   0  -6  -6 8744.83 307.519   1
   0  -6  -7 3472.28 120.859   1
   0  -6  -8 8717.18 221.598   1
   0  -6  -9 76.6836 18.6478   1
   0  -6 -10 2990.08 100.397   1
   0  -6 -11 928.613 31.4463   1
   0  -6 -12 26.3601 20.8435   1
   0  -6 -13 58.0087 34.8372   1
   0  -5 -13 1254.54 56.3697   1
   0  -5 -12 1191.03  37.062   1
   0  -5 -11 1443.34 43.6171   1
   0  -5 -10 1902.66 57.6312   1
   0  -5  -9 217.367 23.7861   1
   0  -5  -8 439.985 25.3018   1
   0  -5  -7 2201.10 77.4439   1
   0  -5  -6 7186.91 273.709   1
   0  -5  -520849.50 432.706   1
   0  -5  -423884.80 447.446   1
   0  -5  -311234.80 293.702   1
   0  -4  -2 325.563 14.7035   1
   0  -4  -3 2850.54  101.91   1
   0  -4  -4 1274.51 45.5599   1
   0  -4  -5 3903.85  195.20   1
   0  -4  -6 68.7101 15.1042   1
   0  -4  -721925.80 409.288   1
   0  -4  -8 2356.77 82.4079   1
   0  -4  -9 6617.03 171.211   1
   0  -4 -10 1266.23 39.7776   1
   0  -4 -11 2149.35 77.6083   1
   0  -4 -12 20.3495 20.9802   1
   0  -4 -13 510.232 46.3017   1
   0  -3 -13 2526.21 69.8083   1
   0  -3 -12  170.89 24.1364   1
   0  -3 -11 3101.04 92.3578   1
   0  -3 -10 21.4839  19.288   1
   0  -3  -9 966.376 36.3082   1
   0  -3  -8 257.737 22.8985   1
   0  -3  -7 1597.31   61.32   1
   0  -3  -6 2079.97 70.5414   1
   0  -3  -535941.60 517.849   1
   0  -3  -4 42.0794 11.9106   1
   0  -3  -364426.90 665.974   1
   0  -3  -2 9.14422 9.14422   1
   0  -2  -2 4079.18  133.90   1
   0  -2  -3 838.933 26.0227   1
   0  -2  -4 2113.07 70.0053   1
   0  -2  -5 2980.05 96.5302   1
   0  -2  -6 5083.76 199.657   1
   0  -2  -715113.50 334.908   1
   0  -2  -8 7846.64 213.841   1
   0  -2  -9 9097.10 200.872   1
   0  -2 -10 2664.23 101.445   1
   0  -2 -11 875.922 31.4608   1
   0  -2 -12 135.188 23.0331   1
   0  -2 -13 223.295 39.1498   1
   0  -1 -13 931.644 50.1488   1
   0  -1 -12 2450.46   71.79   1
   0  -1 -11 485.213 27.8518   1
   0  -1 -10 1166.99 38.1394   1
   0  -1  -9 14.1269 16.6797   1
   0  -1  -8 15.6334 16.3703   1
   0  -1  -7 2030.54  70.485   1
   0  -1  -612760.80 290.781   1
   0  -1  -5 7483.13 200.682   1
   0  -1  -423261.00 330.778   1
   0  -1  -3 147.343 11.1916   1
   0  -1  -214994.80 199.399   1
   0   0  -213054.20 156.901   1
   0   0  -4 88.1409 9.45014   1
   0   0  -610623.80 260.006   1
   0   0  -822705.30 346.729   1
   0   0 -10 3769.09 114.653   1
   0   0 -12 14.3024 21.4206   1
   0   1 -13 1016.90  51.633   1
   0   1 -12 3343.90 76.5929   1
   0   1 -11 750.116  29.341   1
   0   1 -10 856.993 30.8882   1
   0   1  -9 32.3252 16.0264   1
   0   1  -8 2.92098 15.2012   1
   0   1  -7 2277.10 82.6708   1
   0   1  -613383.80 280.565   1
   0   1  -5 7685.85 191.972   1
   0   1  -424112.00 302.265   1
   0   1  -3 219.571 8.79444   1
   0   1  -213444.30  153.57   1
   1 -27  -1 1.96814 56.0224   1
   1 -27   0 22.3567 52.7035   1
   1 -27   1  489.36 67.9802   1
   1 -27   2 195.904  63.929   1
   1 -26   4 23.5378 60.0797   1
   1 -26   3 13.5059  54.742   1
   1 -26   2 47.3328 52.9597   1
   1 -26   1 1917.51 81.9918   1
   1 -26   0 188.365 50.4902   1
   1 -26  -1 2413.42 85.5736   1
   1 -25  -1 78.6425 30.8648   1
   1 -25   0 102.461 32.8287   1
   1 -25   1 334.089 35.1606   1
   1 -25   2 438.271 52.2467   1
   1 -25   3 1068.49 66.1076   1
   1 -25   4 273.259 61.1658   1
   1 -25   5  281.53 69.3247   1
   1 -24   6 592.623 77.2878   1
   1 -24   5 142.072 57.0555   1
   1 -24   4 176.037 51.3528   1
   1 -24   3  15.394 28.9441   1
   1 -24   2 1094.61   43.00   1
   1 -24   1 1526.06 46.0809   1
   1 -24   0 3700.04 99.0696   1
   1 -24  -1 1114.44 42.5662   1
   1 -23  -1  71.064 27.2148   1
   1 -23   0 300.949 33.3186   1
   1 -23   1 17.4778 26.0048   1
   1 -23   2 1596.42 46.0328   1
   1 -23   3 36.6285 28.1559   1
   1 -23   4 1424.24 47.1328   1
   1 -23   5  31.294 45.8215   1
   1 -23   6 205.198 60.9877   1
   1 -23   7 1.64306 68.8161   1
   1 -22   7 161.273 62.6204   1
   1 -22   6 1619.53 78.6819   1
   1 -22   5 419.461 37.2239   1
   1 -22   4 202.519  31.375   1
   1 -22   3 187.581 29.2453   1
   1 -22   2 1702.40 49.3924   1
   1 -22   1 687.135 34.1397   1
   1 -22   0 5457.76 128.368   1
   1 -22  -1 2461.82 65.5939   1
   1 -21  -1  324.49 30.8456   1
   1 -21   0  487.46 31.2115   1
   1 -21   1 1183.80 38.5766   1
   1 -21   2 738.114 33.1564   1
   1 -21   3 3012.66 97.3417   1
   1 -21   4 949.553 38.4007   1
   1 -21   5 996.792 42.6801   1
   1 -21   6 69.8537 33.7247   1
   1 -21   7 14.9351 52.5761   1
   1 -21   8 25.2228  66.436   1
   1 -20   9 195.548 80.9827   1
   1 -20   8 174.192  63.034   1
   1 -20   7 2999.92 93.6724   1
   1 -20   6 233.544 34.2789   1
   1 -20   5 3306.84 102.988   1
   1 -20   4 4.25126 24.4848   1
   1 -20   3 194.879 26.4847   1
   1 -20   2 349.211 26.3088   1
   1 -20   1 5046.78 136.214   1
   1 -20   0 1442.60 48.4866   1
   1 -20  -113166.00 219.395   1
   1 -19  -1 48.5516 23.4885   1
   1 -19   0 31.2072 31.2072   1
   1 -19   1 1712.01 54.9397   1
   1 -19   2 542.687 28.1856   1
   1 -19   3 2699.46 102.073   1
   1 -19   4 553.435 31.2015   1
   1 -19   5 3335.32 106.206   1
   1 -19   6 165.384 32.4773   1
   1 -19   7 70.8985 34.4409   1
   1 -19   8 44.7031 51.3666   1
   1 -19   9 151.372 68.7735   1
   1 -18  10  148.36 72.5276   1
   1 -18   9 646.425 71.5676   1
   1 -18   8 1541.24 52.0579   1
   1 -18   7 2223.94 60.2376   1
   1 -18   6 4729.11 121.477   1
   1 -18   5 1611.59 44.8336   1
   1 -18   4 595.833 30.6473   1
   1 -18   3 550.205  27.592   1
   1 -18   2 875.044 29.7886   1
   1 -18   1 2931.38 120.032   1
   1 -18   010373.50 216.548   1
   1 -18  -112900.50 251.469   1
   1 -17  -1 18.2127 18.2127   1
   1 -17   0 36.9049 36.9049   1
   1 -17   1 701.298 27.6934   1
   1 -17   2 5081.92 152.039   1
   1 -17   3 564.934  26.433   1
   1 -17   4 6663.60 160.119   1
   1 -17   5 521.992 31.0216   1
   1 -17   6 610.733 36.9122   1
   1 -17   7 41.4736 30.2271   1
   1 -17   8 53.5823 34.4869   1
   1 -17   9 56.9712 54.0691   1
   1 -17  10 267.433 75.0391   1
   1 -16  10 277.609 66.6643   1
   1 -16   9 260.549  37.551   1
   1 -16   8 3920.99  108.24   1
   1 -16   7 556.594 35.8622   1
   1 -16   6 7466.46 163.383   1
   1 -16   5 54.2638 22.9161   1
   1 -16   4 376.239 25.7885   1
   1 -16   3 104.559 18.5518   1
   1 -16   2 1706.02 49.5675   1
   1 -16   1 2816.77 137.711   1
   1 -16   016118.10 293.833   1
   1 -16  -1 854.976 29.7986   1
   1 -15  -1 22.1167  18.267   1
   1 -15   0 2459.55 52.1142   1
   1 -15   1 1927.21 67.9253   1
   1 -15   2 3385.26 94.9232   1
   1 -15   3 7113.51  186.63   1
   1 -15   4 6951.46 179.387   1
   1 -15   5 1456.80 43.9821   1
   1 -15   6 728.337  35.315   1
   1 -15   7  82.188 28.7785   1
   1 -15   8 43.8579 30.8119   1
   1 -15   9 148.969 36.8453   1
   1 -15  10 254.116 62.6296   1
   1 -14  11 28.4681 63.4251   1
   1 -14  10  274.21 55.6371   1
   1 -14   9 2233.02 57.0327   1
   1 -14   8 538.973 36.1491   1
   1 -14   7 7862.29 181.148   1
   1 -14   6 3788.50 134.544   1
   1 -14   5 6427.30 178.759   1
   1 -14   4 68.7921 18.4414   1
   1 -14   3 100.323 16.6066   1
   1 -14   2 511.849 20.5572   1
   1 -14   120533.70  342.89   1
   1 -14   0 4412.28 191.067   1
   1 -14  -118505.30 355.579   1
   1 -13  -1 13.4576 13.4576   1
   1 -13   0 29.2041 29.2041   1
   1 -13   1 8703.31 231.381   1
   1 -13   2 54.4303 14.7747   1
   1 -13   314721.80 285.888   1
   1 -13   4 247.243 22.5814   1
   1 -13   5 4428.03 160.721   1
   1 -13   6 127.094 25.0079   1
   1 -13   7 255.206 31.3512   1
   1 -13   8 27.4318 27.4318   1
   1 -13   9 398.433 38.8374   1
   1 -13  10 28.3747 33.9251   1
   1 -13  11 401.417  68.678   1
   1 -12  11 21.3918 54.5261   1
   1 -12  10 202.775 35.0099   1
   1 -12   9 2419.98 62.4584   1
   1 -12   8 3793.07 122.701   1
   1 -12   7 7249.46 178.985   1
   1 -12   6 3059.93   86.26   1
   1 -12   5 4638.57 164.275   1
   1 -12   4 1835.90 59.6233   1
   1 -12   3 2148.90 65.7761   1
   1 -12   2 5741.24 194.386   1
   1 -12   112347.20 263.131   1
   1 -12   013790.50 277.091   1
   1 -12  -115118.20 306.011   1
   1 -11  -1 206.571 15.4353   1
   1 -11   0 932.248 25.2802   1
   1 -11   1 4850.24  158.68   1
   1 -11   218103.30 304.012   1
   1 -11   3 6361.72 192.194   1
   1 -11   4 6546.74 215.299   1
   1 -11   5 1905.46  55.983   1
   1 -11   6 1247.46  48.773   1
   1 -11   7 47.1926 24.9892   1
   1 -11   8 236.706 31.5967   1
   1 -11   9 389.862  35.974   1
   1 -11  10  656.78  41.084   1
   1 -11  11 170.121 53.7565   1
   1 -11  12 161.368 65.3944   1
   1 -10  12 61.7767 61.7767   1
   1 -10  11 121.085 46.0294   1
   1 -10  10 1082.22 43.1934   1
   1 -10   9 460.135  33.036   1
   1 -10   8 9696.31 203.951   1
   1 -10   7 507.501 29.1372   1
   1 -10   611871.50 270.507   1
   1 -10   5 1715.24 53.3895   1
   1 -10   4 2558.55 81.9788   1
   1 -10   3 762.774 28.4832   1
   1 -10   211737.90 236.351   1
   1 -10   1 472.132 15.9929   1
   1 -10   023166.90 323.892   1
   1 -10  -1 656.549 30.4185   1
   1  -9  -1 834.828 32.0491   1
   1  -9   0 2090.39  64.309   1
   1  -9   1 4214.62 132.874   1
   1  -9   225748.60 334.904   1
   1  -9   3 4582.42 156.394   1
   1  -9   4 7760.52 230.501   1
   1  -9   5 1943.68 64.0563   1
   1  -9   6 4320.19 177.806   1
   1  -9   8 165.974 27.9416   1
   1  -9   9 65.9731   28.11   1
   1  -9  10 963.056 43.0121   1
   1  -9  11 141.022  33.258   1
   1  -9  12 311.102 64.9979   1
   1  -8  12 53.5763 53.5763   1
   1  -8  11 61.1632 31.2623   1
   1  -8  10 171.881 30.5541   1
   1  -8   9 2728.06 73.2629   1
   1  -8   8 7130.67 184.464   1
   1  -8   710783.00  252.47   1
   1  -8   6 6511.49 235.874   1
   1  -8   510085.90 277.276   1
   1  -8   4 4418.34 181.997   1
   1  -8   3 384.542 17.2592   1
   1  -8   2 4949.27 143.395   1
   1  -8   123266.40 279.629   1
   1  -8   012124.60 205.653   1
   1  -8  -117572.40 269.034   1
   1  -7  -1 254.177 11.2607   1
   1  -7   122098.20 261.143   1
   1  -7   2 7303.61 165.593   1
   1  -7   340476.50 446.393   1
   1  -7   4 579.738 30.3128   1
   1  -7   5 8702.86 264.353   1
   1  -7   6 535.118 27.5179   1
   1  -7   7 639.964 32.8922   1
   1  -7   8 65.4009 23.0741   1
   1  -7   9 974.038  39.756   1
   1  -7  10 103.128 29.3708   1
   1  -7  11 904.691 44.3344   1
   1  -7  12 90.7442 52.0813   1
   1  -6  12 3.34088 48.7941   1
   1  -6  11 157.941 32.6839   1
   1  -6  10 348.732 32.3562   1
   1  -6   9 4081.39 133.559   1
   1  -6   8 1162.68 40.6722   1
   1  -6   713089.40 290.198   1
   1  -6   6 3854.42 120.716   1
   1  -6   5 5647.32 224.109   1
   1  -6   4 2413.50 81.4889   1
   1  -6   3 67.4909 10.9727   1
   1  -6   2 1087.04 43.2168   1
   1  -6   147006.90  357.68   1
   1  -6   0 400.032  21.873   1
   1  -6  -150451.20 428.978   1
   1  -5  -1 4893.91 123.227   1
   1  -5   016582.30 191.017   1
   1  -5   1 1735.63 62.8736   1
   1  -5   337055.90 417.774   1
   1  -5   414042.80 291.127   1
   1  -5   5 6722.07 223.118   1
   1  -5   6 969.726 33.1623   1
   1  -5   7 674.692 29.8165   1
   1  -5   8 775.396 33.5369   1
   1  -5   9 952.878 38.4883   1
   1  -5  10 508.753 36.1301   1
   1  -5  11 335.259 36.5113   1
   1  -5  12 251.564  56.027   1
   1  -5  13 177.413 68.2253   1
   1  -4  13 159.296 65.0295   1
   1  -4  12 77.8858 49.9928   1
   1  -4  11 208.817 32.9467   1
   1  -4  10 1719.67  51.555   1
   1  -4   9 1198.40 40.9137   1
   1  -4   810463.50  233.98   1
   1  -4   7 5270.47 203.659   1
   1  -4   619814.50 396.209   1
   1  -4   5 6506.63 226.916   1
   1  -4   4 2519.01 85.4827   1
   1  -4   3 7804.15 187.886   1
   1  -4   2 8835.00 162.273   1
   1  -4   1 7676.33 121.112   1
   1  -4   055430.60 339.735   1
   1  -4  -1 5685.07 128.806   1
   1  -3  -1 8672.37 161.294   1
   1  -3   3 656.425 26.8066   1
   1  -3   443309.10  487.10   1
   1  -3   5 1038.61 45.4311   1
   1  -3   6 3008.04 121.911   1
   1  -3   7 217.883  22.294   1
   1  -3   8  275.12 26.0968   1
   1  -3   9 150.675 24.9941   1
   1  -3  10 3710.74 121.828   1
   1  -3  11 327.877  33.971   1
   1  -3  12 1720.11 76.2927   1
   1  -3  13 231.919 66.4489   1
   1  -2  13 160.646 62.9289   1
   1  -2  12 108.234 48.6958   1
   1  -2  11 78.9883 31.4728   1
   1  -2  10 760.334 38.7909   1
   1  -2   9 1734.59 53.0482   1
   1  -2   8 5719.04 191.534   1
   1  -2   7 7315.39 231.573   1
   1  -2   617914.70 382.779   1
   1  -2   510699.00  269.11   1
   1  -2   4 3754.80  150.13   1
   1  -2   3 2111.09 69.4213   1
   1  -2   2 6391.98 139.577   1
   1  -2   121726.90 206.992   1
   1  -2  -137981.40 406.188   1
   1  -1  -1 43.4313 5.61869   1
   1  -1   0 64.2982 3.57242   1
   1  -1   2 1683.59 70.8392   1
   1  -1   331697.60  362.88   1
   1  -1   417133.50 300.966   1
   1  -1   526147.30 411.303   1
   1  -1   6 1246.53  38.463   1
   1  -1   7 340.538 22.3273   1
   1  -1   8 766.522 30.1337   1
   1  -1   9 1230.98 38.9035   1
   1  -1  10 1592.73 52.7626   1
   1  -1  11 3609.63 107.472   1
   1  -1  12 408.834 56.1853   1
   1  -1  13 147.167 66.0868   1
   1   0  13 106.104 65.1692   1
   1   0  11 121.445 32.0272   1
   1   0   9 3873.65 149.967   1
   1   0   7 6264.44 221.558   1
   1   0   511064.70 288.966   1
   1   0   3 5220.30 157.385   1
   1   0   1115840.0 656.039   1
   1   0  -157535.20 313.206   1
   1   1  -1 34.7148 2.69769   1
   1   1   127424.20 355.869   1
   1   1   2 2523.75 111.188   1
   1   1   334303.40 429.712   1
   1   1   418092.00 336.538   1
   1   1   526098.90 441.093   1
   1   1   6 1439.33 43.4615   1
   1   1   7 297.411 22.7106   1
   1   1   8 844.044 31.8041   1
   1   1   9 1250.17 39.2932   1
   1   1  10 1624.96 46.1558   1
   1   1  11 3617.84  108.95   1
   1   1  12 446.511 55.0905   1
   1   1  13 224.053 66.4625   1
   1   1 -14 164.395 41.3302   1
   1   1 -13 2844.90 66.6079   1
   1   1 -12 402.762 25.9258   1
   1   1 -11 1152.21 37.1501   1
   1   1 -10  76.598 18.0149   1
   1   1  -9 218.494 21.0005   1
   1   1  -8 9.95316 13.3402   1
   1   1  -711892.20 273.632   1
   1   1  -6 2221.01 72.2465   1
   1   1  -515800.30 263.429   1
   1   1  -441124.20 390.943   1
   1   1  -316107.70  205.07   1
   1   1  -2 4547.39 88.4176   1
   1   0  -314876.70 200.358   1
   1   0  -5 4181.25 141.828   1
   1   0  -715189.20 318.948   1
   1   0  -922969.30 318.556   1
   1   0 -11 3320.52 95.9107   1
   1   0 -13 39.5273 31.1808   1
   1  -1 -14 173.285 42.9086   1
   1  -1 -13 2077.68 61.5019   1
   1  -1 -12  368.82 26.0134   1
   1  -1 -11 1038.29  33.548   1
   1  -1 -10 83.2716 18.9422   1
   1  -1  -9 198.268 22.1271   1
   1  -1  -8 15.6871 14.7044   1
   1  -1  -712300.50 297.621   1
   1  -1  -6 2146.79 71.8792   1
   1  -1  -516089.80  289.37   1
   1  -1  -445126.50 452.495   1
   1  -1  -318152.60 243.084   1
   1  -1  -2 5565.71 115.977   1
   1  -2  -220239.10 283.903   1
   1  -2  -3 324.627 12.0345   1
   1  -2  -4 3321.90 133.746   1
   1  -2  -5 1185.45 38.4578   1
   1  -2  -6 3172.60 156.407   1
   1  -2  -715972.50 350.193   1
   1  -2  -821259.10 363.146   1
   1  -2  -9 4053.69 153.603   1
   1  -2 -10 7493.61 165.699   1
   1  -2 -11 271.547 23.3291   1
   1  -2 -12 174.212  23.274   1
   1  -2 -13 11.5344 30.6139   1
   1  -2 -14 376.955 47.5739   1
   1  -3 -14 1973.13 70.7042   1
   1  -3 -13 91.1675 33.8176   1
   1  -3 -12 2972.59 82.0799   1
   1  -3 -11 21.7185 18.7097   1
   1  -3 -10 876.709 35.6919   1
   1  -3  -9 149.902 20.6742   1
   1  -3  -8 2837.82 95.5947   1
   1  -3  -7 1941.22  71.831   1
   1  -3  -621169.70 400.021   1
   1  -3  -5 482.525 19.2492   1
   1  -3  -426028.90 408.261   1
   1  -3  -310526.20 247.127   1
   1  -3  -219237.00 320.339   1
   1  -4  -239934.70 505.921   1
   1  -4  -3 5184.20  196.76   1
   1  -4  -4 380.032 18.3646   1
   1  -4  -5 1066.48 49.0071   1
   1  -4  -6 3048.65 108.114   1
   1  -4  -7 2021.84 66.0731   1
   1  -4  -820230.60 368.093   1
   1  -4  -9 3574.53 142.159   1
   1  -4 -10 8902.58 182.261   1
   1  -4 -11 358.238 24.2633   1
   1  -4 -12 491.135 27.7035   1
   1  -4 -13 72.7956 32.2334   1
   1  -4 -14 640.474 52.1328   1
   1  -5 -14 523.276 50.6247   1
   1  -5 -13 748.898 46.6689   1
   1  -5 -12 440.875  28.055   1
   1  -5 -11 1455.53  45.237   1
   1  -5 -10 922.908 32.7738   1
   1  -5  -8 224.052 23.5926   1
   1  -5  -7 865.479 35.2745   1
   1  -5  -619915.10 433.941   1
   1  -5  -527372.40 503.909   1
   1  -5  -421918.30 426.268   1
   1  -5  -312316.30  311.12   1
   1  -5  -259494.50 627.869   1
   1  -6  -317895.60 372.109   1
   1  -6  -4 1784.31 59.4645   1
   1  -6  -5 2101.86 79.2594   1
   1  -6  -6 3507.12 118.585   1
   1  -6  -7 9760.52 299.682   1
   1  -6  -8 845.703 29.9325   1
   1  -6  -914992.80 266.028   1
   1  -6 -10 18.3422 18.6216   1
   1  -6 -11 3584.09 96.3523   1
   1  -6 -12 165.819 22.3212   1
   1  -6 -13 58.7735 31.6927   1
   1  -7 -13 2033.23 62.9365   1
   1  -7 -12 127.908 22.3389   1
   1  -7 -11 2568.11 83.1638   1
   1  -7 -10 60.4348 19.2904   1
   1  -7  -9  69.923 20.0549   1
   1  -7  -8 1.04975 17.1881   1
   1  -7  -7 8539.33 270.564   1
   1  -7  -6 514.146 27.0118   1
   1  -7  -528365.80  543.69   1
   1  -7  -4 4325.92 143.928   1
   1  -7  -320904.10 416.293   1
   1  -8  -313721.20 326.176   1
   1  -8  -4 799.203 27.0519   1
   1  -8  -5 5467.64 271.497   1
   1  -8  -6 4244.89 144.991   1
   1  -8  -7 8073.78 263.874   1
   1  -8  -8 4456.19  173.59   1
   1  -8  -9 3967.62 137.237   1
   1  -8 -10 3131.06 103.639   1
   1  -8 -11 1035.33  34.252   1
   1  -8 -12 58.6058 20.6229   1
   1  -8 -13 16.7408 32.4437   1
   1  -9 -13 231.074 37.2016   1
   1  -9 -12 2931.01 68.3563   1
   1  -9 -11 103.887 21.1834   1
   1  -9 -10 710.735 31.1225   1
   1  -9  -9 221.434 23.9667   1
   1  -9  -8 1442.64 43.5047   1
   1  -9  -7 183.852  23.237   1
   1  -9  -613444.10 385.167   1
   1  -9  -5 9970.19 340.368   1
   1  -9  -441705.50 655.005   1
   1  -9  -3 3777.62 120.437   1
   1  -9  -2 2473.79  90.378   1
   1 -10  -3 1568.11 53.8636   1
   1 -10  -4 4126.71 129.868   1
   1 -10  -5 44.5046 18.5887   1
   1 -10  -6 7809.11  277.71   1
   1 -10  -7 494.423 26.9498   1
   1 -10  -8 6261.78 183.081   1
   1 -10  -9 208.139 21.8323   1
   1 -10 -10 5916.07 126.414   1
   1 -10 -11 8.88998 18.7708   1
   1 -10 -12 333.629 34.9276   1
   1 -10 -13 8.25547 31.6156   1
   1 -11 -13 259.822 40.4328   1
   1 -11 -12 1529.72 52.8193   1
   1 -11 -11 623.773 29.6175   1
   1 -11 -10 284.618  24.704   1
   1 -11  -9 108.761 21.2581   1
   1 -11  -8 806.836  32.975   1
   1 -11  -7 987.815 36.3569   1
   1 -11  -6 8508.70  272.19   1
   1 -11  -510569.60 325.642   1
   1 -11  -446372.50 696.801   1
   1 -11  -2 3030.60 108.946   1
   1 -12  -2 1986.34 69.5413   1
   1 -12  -318396.30 389.235   1
   1 -12  -4 624.067 26.8127   1
   1 -12  -5 623.119 28.4869   1
   1 -12  -6 4510.07  190.15   1
   1 -12  -7 5132.60 175.695   1
   1 -12  -8 1336.87 37.3396   1
   1 -12  -9 4007.40 115.475   1
   1 -12 -10 1448.88 40.7856   1
   1 -12 -11 1686.48 40.1562   1
   1 -12 -12 1.92703 29.3316   1
   1 -13 -12 62.2678 32.5025   1
   1 -13 -11 2176.39 61.0958   1
   1 -13 -10 7.46955 20.9016   1
   1 -13  -9 3.58375 20.6996   1
   1 -13  -8 22.0246 20.8512   1
   1 -13  -7 2550.39 83.0359   1
   1 -13  -6 28.3799 20.3231   1
   1 -13  -527108.90 446.963   1
   1 -13  -4 116.457 20.5422   1
   1 -13  -3 9421.50 278.327   1
   1 -13  -2 823.322 33.8512   1
   1 -14  -2 3098.83 120.513   1
   1 -14  -3 4775.79 194.761   1
   1 -14  -4 72.1801 16.8932   1
   1 -14  -5 133.062 21.3417   1
   1 -14  -6 1170.81 34.7293   1
   1 -14  -7 4842.44 150.201   1
   1 -14  -8 1608.22 49.8676   1
   1 -14  -9 5863.55 119.321   1
   1 -14 -10  253.63 24.5283   1
   1 -14 -11 826.885 43.8213   1
   1 -14 -12 118.427 36.7326   1
   1 -15 -12 913.828 52.2539   1
   1 -15 -11 640.413 43.9454   1
   1 -15 -10 309.369 26.2041   1
   1 -15  -9 32.3124 20.6682   1
   1 -15  -8 25.8117 22.5964   1
   1 -15  -7 49.9834 22.6039   1
   1 -15  -6 5791.51 167.484   1
   1 -15  -5 5918.38 187.475   1
   1 -15  -410312.80 255.385   1
   1 -15  -3 3901.46 175.443   1
   1 -15  -2 2046.37 79.5468   1
   1 -16  -2 8087.94 226.226   1
   1 -16  -3 982.235 34.4528   1
   1 -16  -4 925.275 31.9113   1
   1 -16  -5 243.133 23.1678   1
   1 -16  -6 588.481 29.5478   1
   1 -16  -7 141.907 22.3631   1
   1 -16  -8 6267.89 127.238   1
   1 -16  -9 429.219 27.0196   1
   1 -16 -10 3517.36 72.7477   1
   1 -16 -11 66.2447 32.8549   1
   1 -17 -11 24.4456 34.0391   1
   1 -17 -10 187.402 36.4739   1
   1 -17  -9 2.30709 21.2796   1
   1 -17  -8 50.5763  25.081   1
   1 -17  -7 63.7927 23.7647   1
   1 -17  -6 4654.02 134.572   1
   1 -17  -5 1053.50 42.4211   1
   1 -17  -4 8628.50 210.901   1
   1 -17  -3 1369.75 53.0975   1
   1 -17  -2 4131.02 170.589   1
   1 -18  -2 3724.87 154.278   1
   1 -18  -3 842.707 33.7627   1
   1 -18  -4  45.392 20.7355   1
   1 -18  -5 73.6531 21.2214   1
   1 -18  -6  171.01 23.5823   1
   1 -18  -7 2245.65 83.0299   1
   1 -18  -8 3528.68 86.0874   1
   1 -18  -9 2623.08 66.7055   1
   1 -18 -10 1296.74 53.4107   1
   1 -18 -11 241.187 40.8955   1
   1 -19 -10 4.05513 36.7691   1
   1 -19  -9 6.99806 32.8609   1
   1 -19  -8 19.7992 22.3428   1
   1 -19  -7 1662.53 49.5562   1
   1 -19  -6 137.086 27.5153   1
   1 -19  -5 4208.89  126.24   1
   1 -19  -4 305.935  28.498   1
   1 -19  -3 4184.00 145.906   1
   1 -19  -2 39.1323 24.3455   1
   1 -20  -2 40.7194 22.3585   1
   1 -20  -3 1704.88 53.2145   1
   1 -20  -5 48.1706 23.0111   1
   1 -20  -6 214.576 25.8996   1
   1 -20  -7 2758.59 79.4641   1
   1 -20  -8 273.082 26.4075   1
   1 -20  -9 3739.04 79.6913   1
   1 -20 -10 37.8891 39.2173   1
   1 -21  -9 26.1661 40.0927   1
   1 -21  -8 50.7917 35.6804   1
   1 -21  -7 440.236 33.7737   1
   1 -21  -6 551.698 35.9414   1
   1 -21  -5 1447.14 48.2123   1
   1 -21  -4 1261.62 42.5987   1
   1 -21  -3 1775.58 58.5438   1
   1 -21  -2 172.852 28.0318   1
   1 -22  -2 1507.32 50.4113   1
   1 -22  -3 437.715 31.7455   1
   1 -22  -4 301.127 29.7176   1
   1 -22  -5 89.1122 25.9244   1
   1 -22  -6 470.841 32.2276   1
   1 -22  -7 472.653 45.4645   1
   1 -22  -8 2951.90 79.5286   1
   1 -23  -8 135.522 50.3856   1
   1 -23  -7 41.3062 40.6264   1
   1 -23  -6 1238.42 65.9064   1
   1 -23  -5 71.4377 27.7622   1
   1 -23  -4 1741.16 53.4691   1
   1 -23  -3 26.5008 27.9356   1
   1 -23  -2 635.585 40.3938   1
   1 -24  -2 550.675 39.8943   1
   1 -24  -3 735.407 38.6477   1
   1 -24  -4 150.697  30.597   1
   1 -24  -5 59.4655 41.1574   1
   1 -24  -6 511.269 54.9068   1
   1 -24  -7 485.809 55.7523   1
   1 -25  -6 105.233 56.0022   1
   1 -25  -5 722.869 66.7283   1
   1 -25  -4  200.86 52.1483   1
   1 -25  -3 436.145 57.7521   1
   1 -25  -2 219.229 34.5945   1
   1 -26  -2 56.6285 49.0587   1
   1 -26  -3 1467.36 76.7409   1
   1 -26  -4 46.3263  48.669   1
   1 -26  -5 62.0583 54.8638   1
   1 -27  -3 423.435 70.8567   1
   1 -27  -2 77.1263 57.1065   1
   0   0   0    0.00    0.00   1
;
_shelx_hkl_checksum     69403
_shelx_res_file
;
    a8.res created by SHELXL-2014/7
TITL a8 in P2(1)/n
CELL 0.71073   7.9435  22.5229  11.7827  90.000 109.339  90.000
ZERR    4.00   0.0037   0.0044   0.0020   0.000   0.022   0.000
LATT  1
SYMM 0.5-X, 0.5+Y, 0.5-Z
SFAC C H N O CL PT
UNIT 56 108 20 8 8 4
TEMP 18
L.S. 20
SHEL 40 .84
OMIT -1 3 5
DFIX 0.85 0.02 O1 H11
DFIX 0.85 0.02 O1 H12
DFIX 0.85 0.02 O2 H21
DFIX 0.85 0.02 O2 H22
ACTA
BOND $H
WPDB -2
CONF
EQIV $1 -x+1, -y, -z+1
EQIV $2 -x, -y, -z+1
HTAB O1  Cl2_$1
HTAB O1  Cl2
HTAB O2  Cl2_$2
HTAB O2  O1_$1
HTAB N10 O2
FMAP 2
PLAN 40
WGHT    0.080800   10.470300
FVAR       0.98944
PT1   6    0.294611    0.173621    0.811742    11.00000    0.04573    0.04755 =
         0.04679    0.00047    0.01444   -0.00155
CL1   5    0.490282    0.224076    0.970572    11.00000    0.06577    0.06646 =
         0.06091   -0.00616    0.01201   -0.01010
CL2   5    0.247279    0.013227    0.341689    11.00000    0.09940    0.11114 =
         0.07472   -0.00686    0.02569   -0.00989
N1    3    0.397081    0.209280    0.692179    11.00000    0.05385    0.05474 =
         0.05232   -0.00345    0.02045   -0.00643
N2    3    0.425693    0.173797    0.605333    11.00000    0.06176    0.05541 =
         0.05221   -0.00177    0.02189   -0.00142
C3    1    0.493881    0.205455    0.536273    11.00000    0.05005    0.06745 =
         0.05632    0.00625    0.02093   -0.00372
C4    1    0.516322    0.261866    0.580799    11.00000    0.06731    0.06670 =
         0.06053    0.01333    0.02309   -0.00437
AFIX  43
H4A   2    0.565930    0.293506    0.552173    11.00000   -1.20000
AFIX   0
C5    1    0.452645    0.263394    0.675073    11.00000    0.05853    0.05886 =
         0.05765   -0.00332    0.01589   -0.00607
C6    1    0.524411    0.179804    0.427521    11.00000    0.07901    0.08267 =
         0.06885    0.00441    0.03720    0.00137
AFIX 137
H6A   2    0.584149    0.142278    0.447825    11.00000   -1.50000
H6B   2    0.596837    0.206487    0.399941    11.00000   -1.50000
H6C   2    0.411827    0.174196    0.365046    11.00000   -1.50000
AFIX   0
C7    1    0.431208    0.317312    0.743323    11.00000    0.12552    0.04560 =
         0.07821   -0.00028    0.04444   -0.01692
AFIX 137
H7A   2    0.360843    0.307472    0.793043    11.00000   -1.50000
H7B   2    0.372539    0.347995    0.687735    11.00000   -1.50000
H7C   2    0.546493    0.331044    0.792958    11.00000   -1.50000
AFIX   0
C8    1    0.351911    0.113006    0.586728    11.00000    0.06847    0.05983 =
         0.05776   -0.00889    0.02715    0.00159
AFIX  23
H8A   2    0.409081    0.088795    0.657048    11.00000   -1.20000
H8B   2    0.372933    0.094912    0.517922    11.00000   -1.20000
AFIX   0
C9    1    0.150910    0.117158    0.564996    11.00000    0.06112    0.04826 =
         0.05281   -0.00167    0.01433   -0.00661
AFIX  23
H9A   2    0.101388    0.150833    0.513425    11.00000   -1.20000
H9B   2    0.092250    0.081499    0.524724    11.00000   -1.20000
AFIX   0
N10   3    0.118017    0.124136    0.681056    11.00000    0.06254    0.04194 =
         0.05448   -0.00471    0.01439   -0.00232
AFIX  13  0.8900
H10A  2    0.129647    0.087611    0.711512    11.00000   -1.20000
AFIX   0
N11   3    0.178294    0.132904    0.918841    11.00000    0.04459    0.04848 =
         0.06326   -0.00240    0.02155   -0.00129
N12   3   -0.003929    0.128764    0.874507    11.00000    0.04684    0.05631 =
         0.05721   -0.00001    0.01908   -0.00161
C13   1   -0.060676    0.093321    0.948687    11.00000    0.05466    0.05187 =
         0.08330   -0.00404    0.03531    0.00126
C14   1    0.087086    0.074831    1.037455    11.00000    0.06433    0.07394 =
         0.06716    0.00783    0.03902    0.00247
AFIX  43
H14A  2    0.089322    0.050207    1.101297    11.00000   -1.20000
AFIX   0
C15   1    0.233112    0.098823    1.016672    11.00000    0.05505    0.06056 =
         0.04667    0.00680    0.02070    0.00597
C16   1   -0.250034    0.079440    0.925046    11.00000    0.05719    0.07350 =
         0.09174    0.00544    0.03667    0.00648
AFIX 137
H16A  2   -0.314313    0.115415    0.926104    11.00000   -1.50000
H16B  2   -0.261287    0.052946    0.985954    11.00000   -1.50000
H16C  2   -0.298181    0.060893    0.847639    11.00000   -1.50000
AFIX   0
C17   1    0.425339    0.090232    1.088556    11.00000    0.05920    0.08943 =
         0.06349    0.01601    0.01920    0.00814
AFIX 137
H17A  2    0.495534    0.120048    1.066864    11.00000   -1.50000
H17B  2    0.463175    0.051605    1.072361    11.00000   -1.50000
H17C  2    0.440887    0.093519    1.172655    11.00000   -1.50000
AFIX   0
C18   1   -0.101863    0.163634    0.770254    11.00000    0.04688    0.05583 =
         0.07113    0.00012    0.01140    0.00330
AFIX  23
H18A  2   -0.062921    0.204668    0.782284    11.00000   -1.20000
H18B  2   -0.228257    0.162422    0.759568    11.00000   -1.20000
AFIX   0
C19   1   -0.070383    0.139091    0.658771    11.00000    0.04521    0.08103 =
         0.05801    0.00670    0.00549   -0.00434
AFIX  23
H19A  2   -0.142643    0.103785    0.632166    11.00000   -1.20000
H19B  2   -0.108111    0.168282    0.594781    11.00000   -1.20000
AFIX   0
O1    4    0.654550    0.036477    0.398636    11.00000    0.09458    0.08251 =
         0.10391    0.01517    0.03707    0.00831
H11   2    0.681029    0.025528    0.471370    11.00000   -1.50000
H12   2    0.542867    0.029670    0.372820    11.00000   -1.50000
O2    4    0.159598   -0.001524    0.758937    11.00000    0.08526    0.08434 =
         0.06941    0.02519    0.04165    0.02762
H21   2    0.049499   -0.000685    0.722098    11.00000   -1.50000
H22   2    0.205413   -0.016126    0.710100    11.00000   -1.50000
HKLF 4
REM  a8 in P2(1)/n
REM R1 =  0.0521 for    3032 Fo > 4sig(Fo)  and  0.0581 for all    3482 data
REM    233 parameters refined using      4 restraints
END
WGHT      0.0808     10.4382
REM Highest difference peak  2.957,  deepest hole -1.257,  1-sigma level  0.181
Q1    1   0.2713  0.1736  0.6803  11.00000  0.05    2.96
Q2    1   0.1530  0.1739  0.6981  11.00000  0.05    2.48
Q3    1   0.1097  0.1741  0.5657  11.00000  0.05    1.57
Q4    1   0.2847  0.1278  0.7254  11.00000  0.05    1.04
Q5    1   0.3690  0.1721  0.8583  11.00000  0.05    1.01
Q6    1   0.0231  0.1726  0.6960  11.00000  0.05    0.92
Q7    1   0.3085  0.2262  0.9070  11.00000  0.05    0.89
Q8    1   0.2902  0.2198  0.7262  11.00000  0.05    0.78
Q9    1  -0.2198  0.1732  0.8161  11.00000  0.05    0.71
Q10   1  -0.1877  0.1745  0.7943  11.00000  0.05    0.70
Q11   1   0.3236  0.0029  0.7389  11.00000  0.05    0.70
Q12   1   0.1517  0.2168  0.6392  11.00000  0.05    0.69
Q13   1   0.0931 -0.0004  0.7223  11.00000  0.05    0.67
Q14   1  -0.0225  0.1769  0.7841  11.00000  0.05    0.66
Q15   1   0.1502 -0.0183  0.7872  11.00000  0.05    0.61
Q16   1   0.2354  0.1420  0.5851  11.00000  0.05    0.60
Q17   1   0.2600  0.0071  0.7948  11.00000  0.05    0.59
Q18   1   0.3054  0.1232  0.9044  11.00000  0.05    0.57
Q19   1   0.1544  0.1333  0.6368  11.00000  0.05    0.57
Q20   1   0.1684  0.0119  0.7987  11.00000  0.05    0.56
Q21   1   0.3203  0.1731  1.0021  11.00000  0.05    0.54
Q22   1   0.1381  0.2116  0.8614  11.00000  0.05    0.54
Q23   1   0.5684  0.2794  1.0284  11.00000  0.05    0.53
Q24   1   0.5089  0.2787  1.0392  11.00000  0.05    0.53
Q25   1   0.0294  0.2204  0.6569  11.00000  0.05    0.52
Q26   1   0.5309  0.1393  0.7421  11.00000  0.05    0.52
Q27   1   0.4583  0.2234  0.7141  11.00000  0.05    0.51
Q28   1  -0.0306  0.2173  0.6573  11.00000  0.05    0.49
Q29   1   0.4509  0.2075  0.7564  11.00000  0.05    0.47
Q30   1   0.3770  0.0122  0.2875  11.00000  0.05    0.46
Q31   1   0.1387  0.1743  0.8865  11.00000  0.05    0.46
Q32   1   0.3864  0.1286  0.7022  11.00000  0.05    0.44
Q33   1   0.3345  0.0985  0.9170  11.00000  0.05    0.44
Q34   1   0.0998  0.0993  0.6342  11.00000  0.05    0.43
Q35   1   0.4796  0.1202  0.9574  11.00000  0.05    0.43
Q36   1   0.3205  0.2479  0.8134  11.00000  0.05    0.43
Q37   1   0.6744  0.2813  0.4419  11.00000  0.05    0.43
Q38   1  -0.0569  0.1661  0.8774  11.00000  0.05    0.42
Q39   1   0.0281  0.1972  0.5974  11.00000  0.05    0.42
Q40   1   0.0288  0.0862  0.4869  11.00000  0.05    0.40
;
_shelx_res_checksum     21191
data_New_Global_Publ_Block
_journal_date_recd_electronic     2015-03-03
_journal_date_accepted     2015-03-14
_journal_name_full     'Acta Crystallographica, Section E'
_journal_year     2015
_journal_volume     71
_journal_issue      4
_journal_page_first     m98
_journal_page_last     m99
_journal_paper_category     HM
_journal_paper_doi     10.1107/S2056989015005307
_journal_coeditor_code     HP2070
_publ_contact_author_name     'Sylvain Bern\`es'
_publ_contact_author_address
;
Instituto de F\'isica
Benem\'erita Universidad Aut\'onoma de Puebla
Av. San Claudio y 18 Sur
72570 Puebla, Pue.
Mexico
;
_publ_contact_author_email     sylvain_bernes@Hotmail.com
_publ_contact_author_fax     .
_publ_contact_author_phone     (+52)(222)8887129
_publ_section_title
;\
Crystal structure of
{bis[2-(3,5-dimethylpyrazol-1-yl-\k<i>N</i>^2^)ethyl]amine-\k<i>N</i>}\
chloridoplatinum(II) chloride dihydrate
;
_publ_section_title_footnote
;
 This work forms part of the PhD thesis of Mar\'ia de los Angeles Mendoza
(Guanajuato, Mexico, 2010).
;
loop_
    _publ_author_name
    _publ_author_footnote
    _publ_author_address
    "Mendoza, Mar\'ia de los Angeles" .
;
Departamento de Ingenier\'ias Qu\'imica Electr\'onica y Biom\'edica
Divisi\'on de Ciencias e Ingenier\'ias
Campus Le\'on
Universidad de Guanajuato
Loma del Bosque 103
Lomas del Campestre
37150 Le\'on, Gto
Mexico
;
    "Bern\`es, Sylvain" .
;
Instituto de F\'isica
Benem\'erita Universidad Aut\'onoma de Puebla
Av. San Claudio y 18 Sur
72570 Puebla, Pue.
Mexico
;
    "Mendoza-D\'iaz, Guillermo" .
;
Departamento de Ingenier\'ias Qu\'imica Electr\'onica y Biom\'edica
Divisi\'on de Ciencias e Ingenier\'ias
Campus Le\'on
Universidad de Guanajuato
Loma del Bosque 103
Lomas del Campestre
37150 Le\'on, Gto
Mexico
;
_publ_section_synopsis     .
