# Supplementary material for: Crystal structure of {bis­[2-(3,5-di­methyl­pyrazol-1-yl-κN 2)eth­yl]amine-κN}chlorido­platinum(II) chloride dihydrate
Source: Acta Crystallogr E Crystallogr Commun. 2015 Mar 21;71(Pt 4):m98–9. doi: 10.1107/S2056989015005307 (PMC4438831; doi:10.1107/S2056989015005307)
Supplement: Supplementary file 2 [file e-71-00m98-Isup2.hkl]

#
# h,k,l, Fc-squared, Fo-squared, sigma(Fo-squared), status flag
#
data_I
_shelx_title ' a8 in P2(1)/n'
_shelx_refln_list_code          4
_shelx_F_calc_maximum      318.12
_exptl_crystal_F_000      1096.00
_reflns_d_resolution_high  0.8401

loop_
 _space_group_symop_operation_xyz
 'x, y, z'
 '-x+1/2, y+1/2, -z+1/2'
 '-x, -y, -z'
 'x-1/2, -y-1/2, z-1/2'

_cell_length_a     7.9435
_cell_length_b    22.5229
_cell_length_c    11.7827
_cell_angle_alpha  90.000
_cell_angle_beta  109.339
_cell_angle_gamma  90.000

_shelx_F_squared_multiplier     1.000

loop_
 _refln_index_h
 _refln_index_k
 _refln_index_l
 _refln_F_squared_calc
 _refln_F_squared_meas
 _refln_F_squared_sigma
 _refln_observed_status
   2   0   0      16349.22      11150.16       293.04 o
   4   0   0      11748.59       9398.01       402.02 o
   6   0   0        136.38        154.22        37.02 o
   8   0   0        807.89        892.21        58.09 o
   1   1   0        131.34         87.56        13.30 o
   2   1   0      31471.02      29747.33       282.02 o
   3   1   0       2788.51       2446.27        59.42 o
   4   1   0       8690.76       9128.09       234.34 o
   5   1   0       4789.01       5228.74       491.07 o
   6   1   0      11415.71      12761.50       337.24 o
   7   1   0       1056.01       1270.97        38.28 o
   8   1   0       2041.64       2398.32        50.02 o
   0   2   0      37544.93      34275.92       169.37 o
   1   2   0      84773.67      89691.77       448.79 o
   2   2   0       4692.43       4264.75       127.13 o
   3   2   0      11717.35      10417.06       247.29 o
   4   2   0       4432.79       4797.96       218.87 o
   5   2   0         21.74          1.52        21.24 o
   6   2   0        704.97        843.67        38.19 o
   7   2   0        657.29        700.00        41.18 o
   8   2   0        322.91        389.35        42.01 o
   1   3   0       5467.81       4232.56        87.15 o
   2   3   0       4952.64       4064.53       119.86 o
   3   3   0      16401.38      16115.17       295.50 o
   4   3   0       1139.13       1203.25        35.84 o
   5   3   0      23035.20      23294.81       441.68 o
   6   3   0        210.27        247.83        26.30 o
   7   3   0       5241.11       5887.10       158.57 o
   8   3   0         36.66         43.47        31.12 o
   0   4   0      14236.81      10975.18       122.61 o
   1   4   0      55297.71      57390.80       838.00 o
   2   4   0       4967.07       4444.70       133.59 o
   3   4   0      20905.82      20774.87       329.53 o
   4   4   0        786.58        675.61        23.48 o
   5   4   0        256.95        226.43        21.71 o
   6   4   0         32.40         52.81        21.33 o
   7   4   0       1137.18       1304.81        41.61 o
   8   4   0        431.86        363.71        35.35 o
   1   5   0      20350.03      16938.16       195.12 o
   2   5   0      13673.32      12890.93       219.02 o
   3   5   0       4784.98       3866.56       153.31 o
   4   5   0      11663.82      11734.03       290.93 o
   5   5   0      11241.43      10549.44       258.90 o
   6   5   0       5548.29       5572.68       163.14 o
   7   5   0       1902.19       1937.34        56.11 o
   8   5   0       1653.77       1768.56        47.48 o
   0   6   0      70623.95      78452.65       466.87 o
   1   6   0        356.90        835.36       393.50 o
   2   6   0      54972.36      60221.52       518.50 o
   3   6   0       1091.57        905.52        27.69 o
   4   6   0       2874.43       2545.48        93.23 o
   5   6   0       1437.56       1246.65        39.46 o
   6   6   0         36.23         44.66        20.38 o
   7   6   0          8.92         27.52        22.56 o
   8   6   0       1321.19       1426.09        43.13 o
   2   7   0      15633.58      14990.54       254.72 o
   3   7   0       1154.48        957.63        36.58 o
   4   7   0      20657.94      20839.94       382.05 o
   5   7   0        116.33        151.70        18.29 o
   6   7   0       7649.12       8195.27       177.69 o
   7   7   0        798.25        708.19        31.44 o
   8   7   0       2427.69       2484.18        70.86 o
   0   8   0      11510.43      10283.45       177.57 o
   1   8   0      12625.15      12206.61       179.73 o
   2   8   0      11534.90      11031.46       225.83 o
   3   8   0      15104.56      14567.86       293.92 o
   4   8   0       1698.54       1588.30        53.18 o
   5   8   0        507.12        424.59        23.92 o
   6   8   0        101.78         84.10        19.85 o
   7   8   0        406.05        365.46        28.57 o
   8   8   0        786.06        840.85        33.60 o
   1   9   0       2400.89       2148.72        48.08 o
   2   9   0       6462.30       6047.28       178.00 o
   3   9   0      22597.38      23397.88       387.60 o
   4   9   0       3344.90       3245.89       153.86 o
   5   9   0      11912.76      11926.98       232.50 o
   6   9   0       1026.53       1210.01        38.09 o
   7   9   0       4246.32       4163.54        97.75 o
   8   9   0        272.47        337.66        39.84 o
   0  10   0       2055.79       2215.61       101.04 o
   1  10   0      21839.52      23113.55       546.94 o
   2  10   0         30.70         63.14        10.93 o
   3  10   0       8447.77       8713.20       237.68 o
   4  10   0         22.49         29.93        14.08 o
   5  10   0        320.88        311.98        22.04 o
   6  10   0         59.53         60.59        18.66 o
   7  10   0        686.38        861.70        33.88 o
   8  10   0         67.51         92.15        35.88 o
   1  11   0       1550.03       1085.89       222.79 o
   2  11   0       4207.16       4111.33       162.80 o
   3  11   0       9307.21       9256.86       250.62 o
   4  11   0       4963.06       5096.34       173.53 o
   5  11   0       6570.70       6140.04       159.71 o
   6  11   0       2045.59       2085.40        58.42 o
   7  11   0       3086.53       3146.98        82.09 o
   8  11   0        393.04        390.74        42.66 o
   0  12   0      25652.79      28994.46       396.42 o
   1  12   0      12261.07      13446.21       633.36 o
   2  12   0      18569.86      20091.51       358.26 o
   3  12   0       5054.29       5382.94       192.62 o
   4  12   0       2727.17       2600.94        80.34 o
   5  12   0        262.80        255.50        21.55 o
   6  12   0        219.30        193.43        22.62 o
   7  12   0          6.48         13.79        21.93 o
   1  13   0         38.63         17.35        11.31 o
   2  13   0      11399.17      11721.67       262.88 o
   3  13   0        424.53        342.28        22.39 o
   4  13   0       9804.62       9747.91       212.43 o
   5  13   0         33.78         45.40        19.04 o
   6  13   0       5204.47       5093.15       111.30 o
   7  13   0         59.66         89.05        23.16 o
   0  14   0      17209.29      19186.50       349.55 o
   1  14   0       3505.68       4089.30       390.00 o
   2  14   0      12746.53      14434.67       280.96 o
   3  14   0       2583.17       2586.30        78.41 o
   4  14   0        997.20       1154.11        31.33 o
   5  14   0        434.49        384.56        24.57 o
   6  14   0         10.62         28.08        19.13 o
   7  14   0        149.49        135.74        24.40 o
   1  15   0       2997.88       2582.77       136.85 o
   2  15   0        906.25        646.04        33.88 o
   3  15   0       5708.76       6001.86       172.23 o
   4  15   0       3327.35       3479.39       121.76 o
   5  15   0       4971.94       5077.56       121.16 o
   6  15   0       1774.16       1788.50        67.69 o
   7  15   0        977.21       1080.18        51.56 o
   0  16   0        566.86        672.98        23.44 o
   1  16   0      13120.72      15570.99       844.44 o
   2  16   0        845.68        970.05        34.97 o
   3  16   0       4666.09       5218.90       158.70 o
   4  16   0          2.46         16.27        17.08 o
   5  16   0        148.42        106.30        21.77 o
   6  16   0          8.03          1.89        19.77 o
   7  16   0        420.95        369.41        45.23 o
   1  17   0        386.84        106.03        43.91 o
   2  17   0       1155.70        955.97        34.68 o
   3  17   0       4096.41       4542.42       132.85 o
   4  17   0        437.71        254.74        24.25 o
   5  17   0       4778.91       5340.03       109.40 o
   6  17   0        260.28        165.96        24.29 o
   0  18   0       8360.19      10338.61       228.38 o
   1  18   0       7716.24       9724.30       844.49 o
   2  18   0       2921.46       3206.66       113.77 o
   3  18   0       1934.29       2074.23        58.05 o
   4  18   0        549.65        635.01        27.97 o
   5  18   0         40.78         84.23        21.59 o
   1  19   0         98.27         11.73        15.88 o
   2  19   0       2267.14       2124.03        66.31 o
   3  19   0        501.38        380.04        27.38 o
   4  19   0       4113.29       4405.84       105.73 o
   5  19   0        227.13        147.35        24.74 o
   6  19   0       2085.31       2292.12        66.06 o
   0  20   0      12909.43      15865.93       231.23 o
   1  20   0        718.57       1137.34       278.44 o
   2  20   0       3276.80       3503.66       103.39 o
   3  20   0         29.93         62.71        19.62 o
   4  20   0       1002.53       1123.99        34.04 o
   5  20   0         11.04         19.72        21.41 o
   1  21   0        581.04        462.74        32.55 o
   2  21   0        745.89        541.83        28.92 o
   3  21   0        646.44        520.48        29.28 o
   4  21   0       1235.02       1157.17        37.14 o
   5  21   0       1194.17       1231.43        53.60 o
   0  22   0       2062.67       2685.39        96.39 o
   1  22   0       3965.53       5026.43       496.80 o
   2  22   0        225.50        311.86        23.83 o
   3  22   0        609.31        647.74        28.88 o
   4  22   0        386.97        472.46        27.12 o
   5  22   0          9.60         35.06        35.06 o
   1  23   0        491.74        329.26        21.73 o
   2  23   0         16.79          7.39        19.67 o
   3  23   0       1167.34       1200.94        36.97 o
   4  23   0         55.56         29.22        32.49 o
   0  24   0       1296.17       1577.20        45.00 o
   1  24   0       2735.89       3489.77       257.72 o
   2  24   0        629.41        764.45        30.91 o
   3  24   0       1239.82       1529.85        54.87 o
   1  25   0        235.61         95.86        20.38 o
   2  25   0        599.27        466.74        42.83 o
   3  25   0        189.73         79.39        38.98 o
   0  26   0       2388.26       3433.27        88.66 o
   1  26   0          3.37        148.58        42.37 o
   2  26   0       1343.44       1736.72        63.49 o
  -9   0   1        513.61        599.88        65.51 o
  -7   0   1        316.24        364.97        29.56 o
  -5   0   1       1920.13       1841.66        61.78 o
  -3   0   1      15465.86      15090.34       216.04 o
  -1   0   1      55335.48      61420.79      2610.44 o
   1   0   1     100761.98     119829.94      1470.39 o
   3   0   1       1193.50       1472.75        57.34 o
   5   0   1       3965.29       4120.40       136.66 o
   7   0   1       3589.75       3746.22       100.73 o
  -9   1   1       1253.79       1307.29       122.99 o
  -8   1   1       1206.24       1337.05       131.95 o
  -7   1   1       7925.99       8978.92       946.22 o
  -6   1   1       2592.41       2930.63       202.67 o
  -5   1   1      11723.27      11307.80       193.43 o
  -4   1   1        333.24        237.58        10.04 o
  -3   1   1       3950.11       3714.15       172.48 o
  -2   1   1       1872.81       1399.72        69.98 o
  -1   1   1         16.42         42.16         5.85 o
   0   1   1       2266.65       1942.18       104.33 o
   1   1   1      26221.59      25946.47       937.41 o
   2   1   1       4110.32       3172.95       149.01 o
   3   1   1      27637.62      25908.26       357.31 o
   4   1   1       7322.04       6781.51       171.58 o
   5   1   1      16845.02      16329.29       327.07 o
   6   1   1       2358.26       2350.12        74.37 o
   7   1   1       1885.19       1963.26        44.84 o
   8   1   1        183.54        117.09        26.96 o
  -9   2   1        137.32         21.18        48.06 o
  -8   2   1        284.12        297.25        29.17 o
  -7   2   1          0.76         16.56        19.92 o
  -6   2   1        636.23        667.56        27.68 o
  -5   2   1       8333.73       7829.97       223.05 o
  -4   2   1       6675.09       6178.49       199.44 o
  -3   2   1      17499.21      17184.13       254.23 o
  -2   2   1      39319.88      39562.18       309.55 o
  -1   2   1      42988.57      39441.21       420.89 o
   0   2   1     101200.94     111804.96       715.76 o
   1   2   1      25145.12      20714.53      2711.26 o
   2   2   1      13246.42      11028.40       307.17 o
   3   2   1       2232.10       1641.18        47.58 o
   4   2   1         19.72         99.74        25.91 o
   5   2   1         12.80         25.22        25.97 o
   6   2   1       1646.10       1985.28        71.41 o
   7   2   1        438.88        503.89        42.96 o
   8   2   1       1258.39       1479.74        60.35 o
  -9   3   1          3.09         46.63        42.92 o
  -8   3   1       3766.17       3773.18        89.70 o
  -7   3   1        198.67        177.43        22.48 o
  -6   3   1      14474.51      14115.25       248.73 o
  -5   3   1        147.95        161.68        16.12 o
  -4   3   1       5417.30       5227.83       174.49 o
  -3   3   1        114.08        136.30        10.10 o
  -2   3   1       1341.10       1449.32        41.35 o
  -1   3   1       9580.86       8392.24       339.53 o
   0   3   1      16417.58      12871.93       117.55 o
   1   3   1      16006.33      13450.59       245.19 o
   2   3   1      66242.66      68049.89       765.27 o
   3   3   1        369.91        337.75        22.63 o
   4   3   1      34143.64      32791.43       685.62 o
   5   3   1        363.75        301.13        30.75 o
   6   3   1       6892.04       7090.69       243.29 o
   7   3   1          8.48         20.20        33.54 o
   8   3   1       1075.44       1273.03        55.55 o
  -9   4   1         88.27         92.22        43.10 o
  -8   4   1        250.18        257.81        28.68 o
  -7   4   1         65.86        125.36        22.33 o
  -6   4   1       1493.71       1594.59        58.21 o
  -5   4   1         14.64        119.06        15.95 o
  -4   4   1      14628.13      13892.47       286.06 o
  -3   4   1      18217.70      17697.31       271.07 o
  -2   4   1      43788.87      46301.77       374.47 o
  -1   4   1       7625.43       5684.33        96.19 o
   0   4   1      86805.26     104636.35       616.60 o
   1   4   1      10969.48       8072.42       368.17 o
   2   4   1      23524.83      23713.20       388.30 o
   3   4   1       1611.67       1431.85        53.33 o
   4   4   1         15.45         45.10        20.77 o
   5   4   1        100.41        196.66        26.89 o
   6   4   1       1617.85       1648.65        50.78 o
   7   4   1        348.26        287.11        35.90 o
   8   4   1       1897.35       2133.08        61.84 o
  -8   5   1       1781.66       1819.85        44.34 o
  -7   5   1       3962.74       3877.03       110.72 o
  -6   5   1       8299.83       8294.10       183.05 o
  -5   5   1       6668.36       6492.08       205.70 o
  -4   5   1       8151.00       8045.48       215.83 o
  -3   5   1       1871.58       1724.64        52.14 o
  -2   5   1       5186.57       4205.24       119.13 o
  -1   5   1       5948.60       5054.93        80.09 o
   0   5   1        515.89        324.12        40.84 o
   1   5   1       2763.59       1981.01       200.48 o
   2   5   1      13504.33      12337.20       277.04 o
   3   5   1      32677.46      33147.82       526.16 o
   4   5   1       7261.07       6498.92       266.87 o
   5   5   1       9362.52       8958.25       288.21 o
   6   5   1       1244.28       1281.37        41.97 o
   7   5   1       1709.23       1781.58        52.64 o
   8   5   1        581.65        642.16        40.56 o
  -8   6   1         49.44         84.18        23.89 o
  -7   6   1          0.10         51.95        21.77 o
  -6   6   1        411.50        384.57        22.70 o
  -5   6   1       2775.92       2916.32        92.10 o
  -4   6   1       2976.58       3405.28        99.70 o
  -3   6   1      28938.58      29835.32       373.02 o
  -2   6   1       4037.32       4313.95       124.93 o
  -1   6   1      46573.80      52876.28      1169.57 o
   0   6   1       1418.20       1181.72        49.78 o
   1   6   1      44008.80      48010.63       286.21 o
   2   6   1        381.46        393.67        15.69 o
   3   6   1        956.25       1059.99        27.22 o
   4   6   1         67.07         80.57        17.38 o
   5   6   1        689.31        573.89        29.79 o
   6   6   1        226.72        238.06        26.49 o
   7   6   1       3694.53       4063.57       119.27 o
   8   6   1         79.48         88.59        44.31 o
  -8   7   1        305.90        339.75        26.74 o
  -7   7   1       7132.79       7196.16       133.42 o
  -6   7   1       1659.38       1689.07        46.78 o
  -5   7   1      15733.09      15893.31       289.18 o
  -4   7   1       1082.91       1061.38        36.94 o
  -3   7   1      10473.78      10156.72       230.64 o
  -2   7   1       1304.98       1303.30        47.86 o
  -1   7   1        238.53        221.70        79.45 o
   1   7   1      26262.15      23672.46      1308.59 o
   2   7   1        937.43        765.24        33.32 o
   3   7   1      25209.29      24496.25       430.66 o
   4   7   1         23.99         60.56        16.75 o
   5   7   1       8615.95       8759.03       252.72 o
   6   7   1        177.37        189.14        24.16 o
   7   7   1       2466.11       2590.07        91.45 o
   8   7   1          7.99         10.27        38.09 o
  -8   8   1        210.66        222.91        25.70 o
  -7   8   1          7.73         20.82        20.76 o
  -6   8   1        134.46        104.74        19.65 o
  -5   8   1       7648.67       7607.51       205.10 o
  -4   8   1       8146.00       8670.00       244.67 o
  -3   8   1      22179.79      23162.33       349.99 o
  -2   8   1      12359.38      13190.12       229.93 o
  -1   8   1      18314.13      18175.92       201.58 o
   0   8   1      11230.93      11463.15       512.57 o
   1   8   1      23731.73      22987.94       929.94 o
   2   8   1       2845.76       3090.46       106.54 o
   3   8   1       2456.63       2257.54        76.60 o
   4   8   1        316.80        338.68        21.62 o
   5   8   1         86.25         76.61        19.99 o
   6   8   1        355.60        343.98        27.91 o
   7   8   1       1032.49       1052.58        37.95 o
   8   8   1       1266.26       1159.78        60.13 o
  -8   9   1       2410.49       2403.05        65.20 o
  -7   9   1        430.62        410.01        26.20 o
  -6   9   1       5589.36       5660.78       137.50 o
  -5   9   1        975.89        998.76        31.35 o
  -4   9   1      16519.84      17002.00       328.81 o
  -3   9   1       1160.23       1133.88        42.12 o
  -2   9   1         20.50          4.88         9.46 o
  -1   9   1        834.52        868.20        23.11 o
   0   9   1       1258.98        991.14        22.14 o
   1   9   1       4992.54       4516.10       225.44 o
   3   9   1       6012.96       6364.55       225.81 o
   4   9   1      10332.89      10343.82       271.75 o
   5   9   1       1551.37       1399.82        38.46 o
   6   9   1       6046.13       6093.64       145.99 o
   7   9   1        566.67        620.46        32.08 o
   8   9   1        441.40        430.75        45.74 o
  -8  10   1        227.04        244.34        25.67 o
  -7  10   1          0.26         21.81        20.57 o
  -6  10   1       1380.06       1335.49        43.18 o
  -5  10   1        164.33        136.54        18.32 o
  -4  10   1      15324.53      16794.54       313.30 o
  -3  10   1        985.34       1210.67        30.03 o
  -2  10   1      41460.49      46278.69       484.71 o
  -1  10   1        257.03        382.97       236.20 o
   0  10   1      32751.36      33879.25       815.64 o
   1  10   1         39.36        396.62       175.40 o
   2  10   1      21551.66      21455.16       375.37 o
   3  10   1        938.81       1007.20        27.98 o
   4  10   1        118.81        111.25        17.00 o
   5  10   1         67.19         98.85        19.17 o
   6  10   1        934.87        852.27        33.43 o
   7  10   1         82.45        115.59        24.12 o
   8  10   1       1689.32       1654.35        65.44 o
  -8  11   1       2158.00       2132.84        61.23 o
  -7  11   1       1245.69       1160.42        35.07 o
  -6  11   1       2616.52       2704.58        94.31 o
  -5  11   1       3674.42       4000.25       129.88 o
  -4  11   1      10770.72      11660.68       244.70 o
  -2  11   1        453.62        505.96        21.01 o
  -1  11   1        245.32        200.17        10.33 o
   0  11   1        861.73        530.02        17.16 o
   1  11   1       6051.29       5545.77       615.86 o
   2  11   1      20422.34      20743.51       385.10 o
   3  11   1       3902.47       3547.02       165.28 o
   4  11   1       5998.95       5523.55       184.43 o
   5  11   1       3089.27       3060.10       129.04 o
   6  11   1       5846.78       5452.23       125.48 o
   7  11   1        411.11        326.60        28.37 o
  -8  12   1         44.08         41.64        33.36 o
  -7  12   1        172.97        152.44        24.30 o
  -6  12   1         78.94         66.30        18.59 o
  -5  12   1       2817.04       2855.58       111.75 o
  -4  12   1       1612.20       1735.95        55.12 o
  -3  12   1      16820.05      18130.10       314.59 o
  -2  12   1       6588.74       7367.60       204.33 o
  -1  12   1      12790.56      14334.60       992.25 o
   0  12   1       2859.46       3165.37        95.63 o
   1  12   1      10526.08      11801.17       856.04 o
   2  12   1       1074.95       1194.48        45.50 o
   3  12   1        985.21       1054.46        35.41 o
   4  12   1         17.97         40.73        15.84 o
   5  12   1        398.21        391.72        25.93 o
   6  12   1        345.02        383.48        25.46 o
   7  12   1       1577.34       1483.44        41.39 o
  -8  13   1         17.42          3.93        34.29 o
  -7  13   1       3338.72       3749.66        80.99 o
  -6  13   1         16.88         25.35        17.58 o
  -5  13   1       8276.65       8892.92       173.50 o
  -4  13   1        181.21        112.06        17.57 o
  -2  13   1        561.89        398.95        19.86 o
  -1  13   1         19.12         30.26        35.22 o
   0  13   1       3197.88       3321.88       291.19 o
   1  13   1      10009.64       9630.63       781.62 o
   2  13   1        949.71        837.42        32.66 o
   3  13   1      15531.15      16543.57       299.74 o
   4  13   1         62.76         13.10        15.94 o
   5  13   1       7790.65       7550.11       157.32 o
   6  13   1        206.06        177.72        22.82 o
   7  13   1       1607.34       1580.36        39.66 o
  -7  14   1          5.20          8.38        22.42 o
  -6  14   1        199.64        185.15        20.88 o
  -5  14   1       2265.06       2380.95        61.69 o
  -3  14   1      13767.03      15099.33       265.19 o
  -2  14   1       3920.76       4667.47       170.48 o
  -1  14   1      15463.11      17456.12      1279.07 o
   0  14   1        933.86       1191.45        38.36 o
   1  14   1      17871.79      20222.84       775.70 o
   2  14   1        489.75        561.30        22.08 o
   3  14   1        562.18        539.07        24.57 o
   4  14   1         21.10         24.39        17.71 o
   5  14   1         17.37         14.38        19.47 o
   6  14   1        409.43        363.59        27.11 o
   7  14   1       1064.15       1154.09        54.12 o
  -7  15   1       1271.73       1306.80        35.86 o
  -6  15   1       2347.04       2488.95        74.64 o
  -5  15   1       1133.41       1098.66        37.81 o
  -4  15   1       2453.50       2297.41        70.44 o
  -3  15   1        188.30        100.51        18.22 o
  -1  15   1        139.62         60.14        27.17 o
   0  15   1       3165.19       3233.85        98.85 o
   1  15   1       2546.44       2255.89       300.55 o
   2  15   1       6516.16       6785.80       208.25 o
   3  15   1       5479.20       5846.27       164.59 o
   4  15   1       9707.09      10109.35       193.33 o
   5  15   1       2657.63       2682.06        90.69 o
   6  15   1       1734.97       1740.39        65.46 o
   7  15   1        710.24        574.34        49.78 o
  -7  16   1         44.97         65.81        33.69 o
  -6  16   1        469.01        415.82        26.29 o
  -5  16   1         26.16         11.27        18.00 o
  -4  16   1       4485.65       4483.69       124.16 o
  -3  16   1        739.87        877.20        26.43 o
  -2  16   1      19560.13      20516.34       295.67 o
  -1  16   1        335.92        647.95       222.85 o
   0  16   1      14300.07      16568.40       210.62 o
   1  16   1       1999.65       2659.07       155.43 o
   2  16   1       5236.19       5672.55       169.62 o
   3  16   1        411.45        390.91        23.23 o
   4  16   1         27.34         38.75        19.44 o
   5  16   1         69.02         83.46        20.55 o
   6  16   1        797.08        739.04        31.38 o
  -7  17   1         75.61         27.31        37.92 o
  -6  17   1       3814.74       4029.23        83.20 o
  -5  17   1        348.22        305.89        25.25 o
  -4  17   1       2259.65       2281.39        93.75 o
  -3  17   1          6.91         11.57        16.02 o
  -2  17   1        194.56         67.93        18.18 o
  -1  17   1         12.51         17.09        12.04 o
   0  17   1       1635.94       1247.27       109.38 o
   1  17   1        927.71        891.59       165.40 o
   2  17   1       3364.55       3127.32       128.36 o
   3  17   1       1310.18       1359.51        44.38 o
   4  17   1       7418.49       8161.46       154.00 o
   5  17   1        767.66        738.72        30.74 o
   6  17   1       1664.39       1647.67        57.35 o
  -6  18   1         49.02         63.09        20.85 o
  -4  18   1       1620.96       1865.69        47.51 o
  -2  18   1       5036.34       5574.69       141.63 o
  -1  18   1       9439.96      11636.59      1314.06 o
   0  18   1       4094.73       4795.35       109.17 o
   1  18   1       2198.50       2645.78       249.22 o
   2  18   1       2097.55       2423.36       103.88 o
   3  18   1        684.58        762.70        29.07 o
   4  18   1          1.76         11.06        19.41 o
   5  18   1        429.68        447.58        27.81 o
   6  18   1        392.65        508.88        42.05 o
  -6  19   1        408.45        398.68        39.57 o
  -5  19   1       2163.33       2265.53        70.48 o
  -4  19   1        228.93        158.15        22.09 o
  -3  19   1       1399.99       1458.33        38.44 o
  -2  19   1          3.13          2.50        15.33 o
  -1  19   1         60.35         23.85        22.84 o
   0  19   1        566.61        350.53        92.69 o
   1  19   1       2352.00       2197.50       463.04 o
   2  19   1        106.25         39.13        18.26 o
   3  19   1       4794.40       5367.03       123.17 o
   4  19   1        734.33        553.15        30.47 o
   5  19   1       3178.79       3286.19        77.95 o
   6  19   1        130.86        135.55        37.63 o
  -6  20   1          1.31         19.33        32.75 o
  -5  20   1       1343.72       1460.90        38.28 o
  -4  20   1         49.53          7.00        18.46 o
  -3  20   1       3155.30       3277.50        91.71 o
  -2  20   1          6.76         47.35        17.17 o
  -1  20   1       9829.50      11937.73      1322.43 o
   0  20   1        544.74        605.57        19.79 o
   1  20   1       3976.54       4920.40       217.69 o
   2  20   1          9.11          7.73        18.10 o
   3  20   1        586.68        704.35        29.92 o
   4  20   1        159.66        133.56        22.43 o
   5  20   1        242.49        262.10        25.82 o
  -5  21   1       1213.84       1336.69        52.46 o
  -4  21   1        468.13        429.12        27.48 o
  -3  21   1        467.52        396.33        26.75 o
  -2  21   1        238.58         63.95        21.09 o
  -1  21   1        266.10        242.75       117.90 o
   0  21   1         64.68         14.66        15.38 o
   1  21   1       1745.50       1562.40       376.41 o
   2  21   1       1749.84       1618.50        51.73 o
   3  21   1       2006.12       2262.83        76.09 o
   4  21   1       1277.43       1209.63        39.48 o
   5  21   1       1213.72       1405.44        57.01 o
  -5  22   1        171.13        178.63        36.45 o
  -4  22   1       1692.26       1942.99        60.68 o
  -3  22   1        269.79        370.68        24.57 o
  -2  22   1       3511.16       3831.36        91.03 o
  -1  22   1       1505.93       2154.98       317.91 o
   0  22   1       6144.53       7914.19       151.44 o
   1  22   1        495.71        594.30       100.24 o
   2  22   1       1072.62       1274.97        36.37 o
   3  22   1        326.85        344.35        26.28 o
   4  22   1          0.22         20.40        20.40 o
  -4  23   1        698.71        616.77        43.13 o
  -3  23   1          1.35         19.56        19.56 o
  -2  23   1         84.79          4.65        20.79 o
  -1  23   1          0.67         42.49        26.51 o
   0  23   1        977.48        621.25       146.58 o
   1  23   1         48.97         37.91        18.27 o
   2  23   1       2186.36       2003.05        74.64 o
   3  23   1          6.44         15.85        21.32 o
   4  23   1       2097.61       2089.33        68.45 o
  -4  24   1        739.37        894.06        49.81 o
  -3  24   1        721.60        778.80        30.09 o
  -2  24   1       1730.40       1826.93        59.71 o
  -1  24   1        683.66        917.54       202.59 o
   0  24   1       2341.15       3192.81       146.32 o
   1  24   1       1077.72       1398.04       147.36 o
   2  24   1        629.91        773.39        32.70 o
   3  24   1          5.82         33.31        33.31 o
  -3  25   1        229.62        164.68        38.59 o
  -2  25   1         33.71         30.18        30.18 o
  -1  25   1         70.01         48.90        27.72 o
   0  25   1        281.38        137.71        29.55 o
   1  25   1        530.06        544.10       145.00 o
   2  25   1        439.64        318.38        42.63 o
  -2  26   1         11.98         11.89        35.72 o
  -1  26   1       1605.84       2227.60       205.75 o
   0  26   1          0.72         41.83        29.57 o
   1  26   1       1593.48       1907.83        52.82 o
  -8   0   2          3.74         84.73        22.64 o
  -6   0   2       8550.18       8074.34       176.20 o
  -4   0   2      16574.44      15448.05       274.38 o
  -2   0   2      58749.48      62667.82       448.06 o
   0   0   2      16008.67      13978.26       649.96 o
   2   0   2      27619.56      27381.78       375.40 o
   4   0   2       9437.15       9204.73       310.24 o
   6   0   2       2675.31       2655.26        80.36 o
   8   0   2       3035.64       3179.47        90.75 o
  -9   1   2        500.82        382.16        29.27 o
  -8   1   2       3937.09       3951.84        61.78 o
  -7   1   2       2290.33       2161.01       109.30 o
  -6   1   2      10073.00      10698.05       355.72 o
  -5   1   2        765.23        796.92        17.01 o
  -4   1   2        250.61        224.32        29.65 o
  -3   1   2       5336.21       5177.44       191.57 o
  -2   1   2        612.08        648.13        86.29 o
  -1   1   2       6558.73       5513.46       287.64 o
   0   1   2      16594.53      15137.05       852.00 o
   1   1   2       1726.44       1462.37       260.12 o
   2   1   2      69153.09      74932.84      4431.35 o
   3   1   2      18705.35      17403.74      1148.38 o
   4   1   2      25432.81      24329.52      1720.80 o
   5   1   2       3200.45       3014.30       126.13 o
   6   1   2       1556.51       1769.55        52.72 o
   7   1   2        307.51        322.21        22.10 o
   8   1   2        172.44        222.09        62.03 o
  -9   2   2         24.54         95.33        38.46 o
  -8   2   2         60.79        129.06        22.02 o
  -7   2   2        773.38        821.70        29.28 o
  -6   2   2       5121.15       5283.86       153.46 o
  -5   2   2       9013.51       8680.84       214.09 o
  -4   2   2       6209.28       6050.23       169.55 o
  -3   2   2      48460.57      51143.60       424.13 o
  -2   2   2      28183.32      27425.09       260.51 o
  -1   2   2      19235.16      19403.50       912.11 o
   0   2   2       5199.21       4253.48        75.63 o
   1   2   2       6708.30       6494.59       114.64 o
   2   2   2       3450.58       3318.43       115.29 o
   3   2   2          7.51         22.35        20.03 o
   4   2   2       6728.70       6341.51       206.29 o
   5   2   2       2891.79       2761.61        94.53 o
   6   2   2        465.96        507.37        38.68 o
   7   2   2       2762.93       2783.62        78.20 o
   8   2   2       1165.10       1130.76        81.99 o
  -9   3   2       2150.89       2261.26        63.15 o
  -8   3   2        116.35         75.48        22.04 o
  -7   3   2       9375.63       9986.90       164.07 o
  -6   3   2         37.71         57.20        16.70 o
  -5   3   2      12064.90      11958.03       254.61 o
  -4   3   2        481.56        511.47        16.26 o
  -3   3   2       6285.53       5696.34       141.01 o
  -2   3   2        267.60        206.02         8.49 o
  -1   3   2      20356.99      19554.60       162.98 o
   0   3   2         16.75          4.90         4.20 o
   1   3   2      14545.26      12221.47       295.20 o
   2   3   2        428.61        352.99        23.34 o
   3   3   2      52724.80      51322.66       845.04 o
   4   3   2        165.03        228.34        30.22 o
   5   3   2       7974.08       8205.33       307.55 o
   6   3   2         33.14         11.18        31.51 o
   7   3   2        482.14        588.88        43.89 o
   8   3   2          4.41         19.19        57.78 o
  -9   4   2        113.40        108.57        38.41 o
  -8   4   2         99.31        117.23        23.85 o
  -7   4   2       1289.09       1331.14        40.58 o
  -6   4   2         26.56         48.84        16.51 o
  -5   4   2      12949.29      13275.31       276.09 o
  -4   4   2       6114.41       6316.18       179.32 o
  -3   4   2      30137.75      29331.64       327.15 o
  -2   4   2        125.30        128.35         7.66 o
  -1   4   2      42051.31      42226.21       949.60 o
   0   4   2        386.93        341.99         8.28 o
   1   4   2       8880.77       8643.52       646.35 o
   2   4   2       2754.12       2286.39        96.91 o
   3   4   2        372.13        456.01        28.52 o
   4   4   2         53.19         54.89        26.48 o
   5   4   2       6310.21       6776.53       273.55 o
   6   4   2        798.40        884.56        45.87 o
   7   4   2       3323.17       4154.54       134.57 o
   8   4   2        169.65         99.90        62.13 o
  -9   5   2        665.18        633.07        46.78 o
  -8   5   2       2294.06       2464.50        71.76 o
  -7   5   2       2786.71       2747.39        92.16 o
  -6   5   2       7111.32       7433.93       169.84 o
  -5   5   2        274.54        356.82        18.58 o
  -4   5   2       1046.59       1093.67        34.56 o
  -3   5   2         23.30         28.16         8.63 o
  -2   5   2        245.66        295.45        10.20 o
  -1   5   2      57935.22      61780.50       694.85 o
   0   5   2      10671.33       9207.08       141.46 o
   1   5   2      13434.54      10675.59       277.18 o
   2   5   2      16525.45      14505.45       371.91 o
   3   5   2      26477.50      25336.40       547.76 o
   4   5   2      12387.59      12487.35       409.85 o
   5   5   2       3174.06       2905.71        98.98 o
   6   5   2       1469.17       1818.75        62.65 o
   7   5   2        740.90        854.19        44.25 o
   8   5   2          5.71        140.70        59.23 o
  -9   6   2         14.76          3.73        36.92 o
  -8   6   2        125.61        121.38        24.06 o
  -7   6   2         27.05         47.84        19.07 o
  -6   6   2       4646.58       4764.68       137.36 o
  -5   6   2       2225.58       2384.67        74.52 o
  -4   6   2      31512.95      33787.66       432.76 o
  -3   6   2       3785.37       3655.60       127.98 o
  -2   6   2      39261.03      41223.69       368.44 o
  -1   6   2      16487.47      16214.46       198.19 o
   0   6   2      92956.74     114881.80      2178.77 o
   1   6   2        867.75        907.78       231.93 o
   2   6   2       4064.61       3591.27       113.25 o
   3   6   2        886.49        826.60        34.31 o
   4   6   2       1748.31       1593.42        64.26 o
   5   6   2       1853.37       1835.02        66.66 o
   6   6   2       3374.05       3474.17       142.72 o
   7   6   2         39.60         37.50        29.56 o
   8   6   2       1883.25       2145.20        89.84 o
  -8   7   2       3228.79       3350.92        75.90 o
  -7   7   2          8.38         26.85        19.12 o
  -6   7   2       6433.58       6914.29       157.74 o
  -5   7   2       1089.11       1154.56        38.65 o
  -4   7   2       2174.11       2167.52        62.40 o
  -3   7   2       3082.70       3427.06       131.31 o
  -2   7   2       1326.53       1229.75        42.91 o
  -1   7   2       7093.85       6441.20       139.73 o
   0   7   2      52684.12      53985.81       413.67 o
   1   7   2      10465.93       7975.51       706.64 o
   2   7   2      55352.66      58648.47       728.48 o
   3   7   2        116.35         97.37        17.38 o
   4   7   2      12216.61      11221.46       332.78 o
   5   7   2       3246.10       3186.49       100.77 o
   6   7   2       2565.18       2528.05        75.03 o
   7   7   2          2.15         25.78        25.78 o
   8   7   2         55.10        106.84        51.20 o
  -8   8   2         26.34         21.44        21.83 o
  -7   8   2        204.89        156.16        22.59 o
  -6   8   2       2151.44       2258.91        60.23 o
  -5   8   2       3752.01       3727.24       148.80 o
  -4   8   2      15479.25      17067.89       311.52 o
  -3   8   2      23839.51      24799.63       346.21 o
  -2   8   2      20021.89      21451.69       285.86 o
  -1   8   2      20076.96      19701.21       248.25 o
   0   8   2      10693.86       9572.73       308.11 o
   1   8   2       4967.19       4894.95       208.75 o
   2   8   2       1117.50       1157.68        41.62 o
   3   8   2         20.15         29.31        15.17 o
   4   8   2       1758.96       1617.64        57.28 o
   5   8   2        499.49        541.50        29.74 o
   6   8   2       3148.52       3213.14       120.30 o
   7   8   2       2012.69       1952.06        78.63 o
  -8   9   2        703.81        821.16        30.21 o
  -7   9   2       2883.33       3131.42        85.71 o
  -6   9   2        542.91        655.65        24.74 o
  -5   9   2      10939.41      11009.20       224.52 o
  -4   9   2        219.04        193.39        16.10 o
  -3   9   2         98.01         51.16        12.80 o
  -1   9   2       2982.67       2688.29       175.62 o
   0   9   2        350.08        244.12        10.03 o
   1   9   2      29384.97      26301.17       342.09 o
   2   9   2       2596.07       2465.87        87.72 o
   3   9   2      12533.19      12309.62       331.57 o
   4   9   2       1811.20       1942.96        54.76 o
   5   9   2       6462.47       6129.14       185.91 o
   6   9   2        486.35        494.06        30.90 o
   7   9   2        179.90        173.68        26.72 o
  -8  10   2          0.83         20.59        21.19 o
  -7  10   2        156.21        154.86        22.30 o
  -6  10   2          7.06         15.62        15.35 o
  -5  10   2      12219.41      12922.09       231.73 o
  -4  10   2        302.00        366.56        18.25 o
  -3  10   2      32660.21      37281.26       449.93 o
  -2  10   2         14.33         68.73         9.88 o
  -1  10   2      19212.75      19650.75       273.87 o
   0  10   2        221.99        281.76        23.42 o
   1  10   2      11465.64      11989.80       241.42 o
   2  10   2         49.75         54.55        14.97 o
   3  10   2         21.63          2.89        15.00 o
   4  10   2         60.60         59.82        18.98 o
   5  10   2       3932.84       3421.46       134.78 o
   6  10   2          1.73         12.71        22.27 o
   7  10   2       3599.94       3440.81        85.62 o
  -8  11   2        719.49        831.99        42.78 o
  -7  11   2       2241.44       2488.81        72.61 o
  -6  11   2       1770.49       1986.69        53.95 o
  -5  11   2       6049.27       6214.10       155.98 o
  -4  11   2       1448.21       1642.78        49.26 o
  -3  11   2       1826.93       2048.66        60.07 o
  -2  11   2        268.43        223.11        15.04 o
  -1  11   2       3807.92       3067.43        85.97 o
   0  11   2       2887.53       2886.55       126.15 o
   1  11   2      21143.15      18491.80       310.54 o
   2  11   2       8257.76       9212.19       285.14 o
   3  11   2      12812.96      12452.32       293.21 o
   4  11   2       1433.07       1310.71        53.41 o
   5  11   2       4045.79       3808.69       130.51 o
   6  11   2        487.03        416.20        28.99 o
   7  11   2        469.56        323.02        28.15 o
  -8  12   2         36.22         91.16        33.11 o
  -7  12   2         24.24         41.09        20.73 o
  -6  12   2        829.02        863.94        28.09 o
  -5  12   2       3129.80       3164.02       112.07 o
  -4  12   2      14265.22      15024.86       258.10 o
  -3  12   2       6651.82       6613.72       195.25 o
  -2  12   2      22084.81      25100.55       361.10 o
  -1  12   2       3006.35       2191.74       300.60 o
   0  12   2      16449.85      17360.62       332.28 o
   1  12   2       4564.56       5864.45       198.56 o
   2  12   2        713.17        748.05        26.02 o
   3  12   2        479.98        254.29        24.57 o
   4  12   2       1157.95       1053.33        32.35 o
   5  12   2        293.08        232.96        24.32 o
   6  12   2       3534.47       3463.04        95.35 o
   7  12   2        594.11        427.68        42.08 o
  -8  13   2       1902.07       1964.02        60.13 o
  -7  13   2         26.60         29.51        20.58 o
  -6  13   2       2691.85       2757.98        86.15 o
  -5  13   2         15.88         12.72        16.61 o
  -4  13   2       1841.99       1947.26        59.46 o
  -3  13   2        152.15         44.30        15.70 o
  -2  13   2       2807.52       2766.17       143.83 o
  -1  13   2        883.08        832.58        27.18 o
   0  13   2      13868.17      13120.86       272.27 o
   1  13   2         19.18        157.60        70.41 o
   3  13   2         38.09          5.41        17.09 o
   4  13   2       9066.99       9109.39       210.32 o
   5  13   2        192.94         96.20        21.95 o
   6  13   2       2361.19       2234.97        79.35 o
   7  13   2          1.71         16.85        31.05 o
  -7  14   2          6.95         48.03        21.28 o
  -6  14   2       1554.39       1513.36        44.05 o
  -5  14   2       1912.26       1945.39        55.32 o
  -4  14   2      12218.11      12676.93       215.28 o
  -3  14   2       2958.48       3075.22       126.53 o
  -2  14   2      10151.37      11184.38       226.86 o
  -1  14   2       4122.24       3601.11       481.71 o
   0  14   2       9407.02       9939.10       384.05 o
   1  14   2        388.66        433.81       201.95 o
   2  14   2        164.24        143.33        19.93 o
   3  14   2        548.92        338.99        24.97 o
   4  14   2        368.65        372.87        25.19 o
   5  14   2       1199.86       1014.46        35.48 o
   6  14   2       2041.77       2103.92        69.79 o
   7  14   2        229.18        168.25        38.86 o
  -7  15   2       1463.68       1592.76        55.15 o
  -6  15   2       1733.14       1831.49        67.21 o
  -4  15   2        551.74        427.47        23.46 o
  -3  15   2        148.77         81.41        18.07 o
  -2  15   2         72.38         13.85        13.53 o
  -1  15   2       2421.79       2146.16        50.87 o
   0  15   2       1340.86       1169.06        33.30 o
   1  15   2       4504.79       3677.45       387.09 o
   2  15   2       3355.23       3041.84       109.43 o
   3  15   2       7674.66       7385.56       184.62 o
   4  15   2       2157.74       2108.37        66.43 o
   5  15   2       2326.63       2158.78        86.25 o
   6  15   2        802.90        564.89        31.84 o
  -7  16   2        154.14        105.61        35.18 o
  -6  16   2          2.49         19.48        18.28 o
  -5  16   2       4674.30       5028.84       108.57 o
  -4  16   2        837.40        933.12        29.46 o
  -3  16   2      10971.14      11578.35       195.90 o
  -2  16   2        255.06        272.69        17.56 o
  -1  16   2      12359.47      10983.30      2219.10 o
   0  16   2       1684.75       1905.42        60.16 o
   1  16   2       1302.49       1621.61       143.63 o
   2  16   2        142.00         93.57        18.71 o
   3  16   2          2.22          6.53        18.42 o
   4  16   2         66.72         80.02        20.95 o
   5  16   2       2729.87       2668.14        85.63 o
   6  16   2         25.82         27.18        21.63 o
  -7  17   2       1495.45       1541.51        57.05 o
  -6  17   2        118.74        100.94        21.10 o
  -4  17   2        613.93        633.39        26.80 o
  -3  17   2          7.50          5.25        34.54 o
  -2  17   2         43.52         18.92        26.43 o
  -1  17   2       5049.63       4404.60       145.23 o
   0  17   2        212.36        121.35        24.30 o
   1  17   2       6224.34       5721.89       520.60 o
   2  17   2        197.03         65.79        20.23 o
   3  17   2       7605.55       8451.86       168.74 o
   4  17   2        386.72        262.91        26.93 o
   5  17   2       3168.90       2992.83        84.51 o
   6  17   2         19.80          4.60        31.38 o
  -6  18   2        896.87        710.26        31.10 o
  -5  18   2       1253.82       1299.95        37.76 o
  -4  18   2       2125.83       2196.41        86.14 o
  -3  18   2       5698.97       5956.77       128.30 o
  -2  18   2       7399.71       7546.22       156.94 o
  -1  18   2       5766.40       5290.23      1135.11 o
   0  18   2       2639.28       3137.54        86.53 o
   1  18   2        630.34        717.96       248.40 o
   2  18   2        513.95        573.05        26.72 o
   3  18   2        256.32        106.07        24.10 o
   4  18   2        798.79        801.15        32.39 o
   5  18   2        348.80        251.24        26.81 o
   6  18   2        470.04        466.37        44.32 o
  -6  19   2       1289.58       1258.28        49.56 o
  -5  19   2        200.89        112.64        22.05 o
  -4  19   2         85.88         79.70        27.82 o
  -3  19   2         24.87         16.59        17.99 o
  -2  19   2        241.35        302.76        39.26 o
  -1  19   2        368.93        211.72       105.47 o
   0  19   2       4449.52       4035.16       123.19 o
   1  19   2        631.23        571.52        20.59 o
   2  19   2       6176.95       6464.57       146.65 o
   3  19   2        562.08        355.14        29.42 o
   4  19   2       4715.92       4792.38       105.42 o
   5  19   2        259.93        150.64        25.02 o
  -6  20   2        960.43        678.47        47.87 o
  -5  20   2        169.53        139.90        21.60 o
  -4  20   2       3521.85       3825.61        85.57 o
  -3  20   2        225.48        227.79        20.69 o
  -2  20   2       7946.29       8154.33       139.85 o
  -1  20   2         77.37         86.47        32.64 o
   0  20   2       2837.21       3403.34        82.34 o
   1  20   2        205.45        282.85       126.50 o
   2  20   2        570.12        734.02        31.30 o
   3  20   2         12.34          8.44        20.89 o
   4  20   2        437.90        414.61        28.19 o
   5  20   2         17.48         31.00        31.00 o
  -5  21   2        228.89        152.98        23.50 o
  -4  21   2        213.93        116.76        21.98 o
  -3  21   2          2.68         24.21        24.21 o
  -2  21   2        122.32         10.22        18.76 o
  -1  21   2        293.14        167.20        19.22 o
   0  21   2       2666.97       2275.04       149.44 o
   1  21   2       1035.95        816.02        60.18 o
   2  21   2       2380.98       2267.16        86.13 o
   3  21   2       2177.95       2256.99        79.61 o
   4  21   2       2174.03       2179.43        68.69 o
  -5  22   2       1118.92       1030.95        52.70 o
  -4  22   2        315.68        369.45        24.67 o
  -3  22   2       3851.74       3978.02        83.06 o
  -2  22   2        878.03        966.54        29.59 o
  -1  22   2       3088.89       2211.02       825.17 o
   0  22   2        223.76        318.59        34.54 o
   1  22   2       1293.79       1433.36       317.80 o
   2  22   2        214.53        263.97        24.93 o
   3  22   2         59.50         13.76        23.94 o
   4  22   2         83.17        127.80        35.40 o
  -4  23   2          1.05         28.57        28.57 o
  -3  23   2          3.79         20.43        20.43 o
  -2  23   2          5.25         18.33        18.33 o
  -1  23   2       1200.55        649.22        41.26 o
   0  23   2         43.85         22.78        20.23 o
   1  23   2       2280.30       1867.25       352.18 o
   2  23   2         29.79         20.27        21.38 o
   3  23   2       3310.02       3722.88        80.51 o
  -4  24   2        388.49        364.34        40.07 o
  -3  24   2       1621.83       1847.95        54.57 o
  -2  24   2        676.28        722.78        28.96 o
  -1  24   2       1521.66       1533.45       662.57 o
   0  24   2        658.34        892.99        53.98 o
   1  24   2        872.52        885.70       256.06 o
   2  24   2          8.71          2.45        22.52 o
   3  24   2          3.94         35.97        35.97 o
  -3  25   2         34.84         29.00        34.47 o
  -2  25   2        115.13         56.12        33.02 o
  -1  25   2        483.55        363.55        95.73 o
   0  25   2       1053.28        810.02        34.98 o
   1  25   2        606.83        418.33        35.64 o
   2  25   2       1682.28       1599.71        64.86 o
  -2  26   2       1503.92       1751.04        59.65 o
  -1  26   2         13.03         27.19        30.49 o
   0  26   2       1146.85       1718.57        51.79 o
   1  26   2          3.66         54.03        34.71 o
  -9   0   3         58.33         48.11        31.38 o
  -7   0   3       8628.61       7346.58       137.07 o
  -5   0   3      27754.40      29121.02       401.69 o
  -3   0   3      61294.26      64976.42       549.45 o
  -1   0   3      18070.78      16372.95      1176.72 o
   1   0   3       5796.11       5308.75       108.16 o
   3   0   3       9728.36       9013.14       269.14 o
   5   0   3       4595.81       4336.85       180.87 o
   7   0   3       4667.71       4555.55       105.88 o
  -9   1   3       1672.53       1525.48       125.98 o
  -8   1   3       1201.55       1204.66        31.40 o
  -7   1   3       4705.95       4273.07        76.22 o
  -6   1   3       2800.33       2641.20        81.11 o
  -5   1   3       1570.69       1553.04        66.23 o
  -4   1   3        275.15        216.66        10.43 o
  -3   1   3       4277.80       4426.83        99.33 o
  -2   1   3       5090.71       5430.47       231.88 o
  -1   1   3      21738.31      18666.51       731.22 o
   0   1   3        191.23        221.00        45.44 o
   1   1   3      30184.80      31423.59      1179.97 o
   2   1   3        955.79        946.87        23.80 o
   3   1   3      33526.89      32788.11       899.45 o
   4   1   3       1748.42       1930.74        42.85 o
   5   1   3       1949.13       1826.15        95.29 o
   6   1   3         15.70         19.32        16.35 o
   7   1   3         13.31          7.48        21.00 o
   8   1   3         29.74         56.60        32.56 o
  -9   2   3          9.84         18.43        33.12 o
  -8   2   3        900.35        804.40        28.68 o
  -7   2   3       1318.17       1099.50        32.91 o
  -6   2   3       9655.95       8974.79       185.00 o
  -5   2   3       4761.12       4606.27       160.57 o
  -4   2   3      24307.53      23764.99       337.70 o
  -3   2   3      21469.55      21249.24       286.23 o
  -2   2   3      25764.20      27369.42       293.54 o
  -1   2   3        176.92        280.50        44.42 o
   0   2   3        900.52        854.17        18.29 o
   1   2   3       2252.67       2020.92       144.33 o
   2   2   3        951.06        935.64        27.63 o
   3   2   3       3694.85       3572.68       128.20 o
   4   2   3       8857.41       8251.87       312.92 o
   5   2   3       3468.36       3304.97       101.17 o
   6   2   3       2933.80       3081.42        86.10 o
   7   2   3       1436.33       1319.12        47.40 o
   8   2   3       1415.36       1265.56        77.85 o
  -8   3   3       3207.50       3342.89        78.89 o
  -7   3   3         24.91         25.28        16.59 o
  -6   3   3       2205.80       2255.96        66.87 o
  -5   3   3        197.97        227.44        15.00 o
  -4   3   3          3.64         37.95        11.14 o
  -3   3   3        228.12        202.65        11.11 o
  -2   3   3      23390.14      23387.05       269.99 o
  -1   3   3      11023.19      10817.32       141.90 o
   0   3   3      61046.12      65809.52       680.27 o
   1   3   3        514.57        583.60        95.21 o
   2   3   3      67586.44      73167.61       895.03 o
   3   3   3       4871.18       4178.10       157.41 o
   4   3   3      22205.50      21641.48       500.76 o
   5   3   3        158.85        156.98        28.57 o
   6   3   3        393.58        477.61        38.06 o
   7   3   3        142.52        136.68        31.27 o
  -9   4   3          9.36         21.00        34.73 o
  -8   4   3        905.66        870.86        30.29 o
  -7   4   3        867.94        764.84        26.10 o
  -6   4   3      10558.86      10755.26       196.01 o
  -5   4   3       4581.38       4375.73       158.97 o
  -4   4   3      32252.61      33251.91       398.26 o
  -3   4   3       3783.20       3579.83       122.81 o
  -2   4   3      34671.03      36113.32       340.46 o
  -1   4   3       6089.61       5316.91       104.73 o
   0   4   3       3545.89       3132.79       216.75 o
   1   4   3       6646.68       7598.37       540.47 o
   2   4   3        118.57        152.10        20.74 o
   3   4   3        366.34        330.85        25.58 o
   4   4   3       8491.68       8113.82       319.99 o
   5   4   3        277.86        221.98        30.41 o
   6   4   3       5156.42       5611.78       176.32 o
   7   4   3        433.51        331.98        37.21 o
  -9   5   3       1287.67       1350.58        51.85 o
  -8   5   3       2812.33       2793.41        72.54 o
  -7   5   3       1836.60       1969.32        51.00 o
  -6   5   3        680.68        758.62        23.64 o
  -5   5   3       1320.86       1456.62        48.85 o
  -4   5   3        162.57        121.77        12.42 o
  -3   5   3       7093.95       6873.68       166.52 o
  -2   5   3      13320.82      14796.57       219.00 o
  -1   5   3      14166.41      12850.88       182.89 o
   0   5   3      13100.57      12958.82      1051.59 o
   1   5   3      40862.50      38256.83       608.53 o
   2   5   3      11114.79      10749.75       355.74 o
   3   5   3       7718.47       7001.83       312.93 o
   4   5   3       2494.51       2661.55        91.22 o
   5   5   3       5604.66       5961.21       234.78 o
   6   5   3        242.73        265.16        37.01 o
   7   5   3         65.45         69.32        32.54 o
  -9   6   3        141.06        178.91        39.19 o
  -8   6   3         15.22         39.79        20.65 o
  -7   6   3       2126.40       2132.46        83.52 o
  -6   6   3        494.32        391.13        20.71 o
  -5   6   3      14674.88      15002.70       263.63 o
  -4   6   3        422.23        445.19        16.67 o
  -3   6   3      32970.02      35944.98       386.28 o
  -2   6   3       3508.58       3498.32       116.51 o
  -1   6   3      17236.64      17590.60       471.35 o
   0   6   3       5404.40       5834.50       494.03 o
   1   6   3         17.73         58.10        20.25 o
   2   6   3        372.05        485.28        26.37 o
   3   6   3        969.06        801.76        34.05 o
   4   6   3       1389.35       1519.01        55.17 o
   5   6   3      11544.60      12484.08       286.61 o
   6   6   3        810.12        890.55        46.07 o
   7   6   3       3266.10       3871.78       108.54 o
  -9   7   3       1870.47       2004.31        60.50 o
  -8   7   3         46.34         78.59        20.87 o
  -7   7   3       2755.46       2822.14        86.06 o
  -6   7   3       1124.08       1206.57        33.82 o
  -5   7   3       2124.78       2238.91        71.72 o
  -4   7   3          0.10          8.80        11.41 o
  -3   7   3       2995.18       3146.86       123.03 o
  -2   7   3        392.21        287.27        12.01 o
  -1   7   3      22297.62      21862.04       353.78 o
   0   7   3       2938.95       3188.07        98.43 o
   1   7   3      42026.22      42065.35      1042.20 o
   2   7   3         47.83         54.16        18.79 o
   3   7   3      17526.12      18753.40       463.26 o
   4   7   3        439.29        604.26        34.16 o
   5   7   3       3479.04       3660.05       108.82 o
   6   7   3          8.32         41.61        30.09 o
   7   7   3         52.98         97.61        30.73 o
  -8   8   3        458.47        400.99        26.41 o
  -7   8   3       1493.59       1471.48        41.80 o
  -6   8   3       1904.56       1914.15        58.18 o
  -5   8   3      12286.56      12888.58       244.24 o
  -4   8   3      13622.26      14228.63       278.56 o
  -3   8   3      12559.89      12554.97       236.18 o
  -2   8   3      13008.48      12900.94       227.72 o
  -1   8   3      14829.07      14560.42       392.44 o
   0   8   3       7060.80       6917.86       698.18 o
   1   8   3        293.94        343.21        66.47 o
   2   8   3        573.01        519.48        26.05 o
   3   8   3        834.45        867.63        32.46 o
   4   8   3       1964.67       2052.72        67.83 o
   5   8   3       6554.41       6691.44       200.19 o
   6   8   3       2642.17       3189.62       112.95 o
   7   8   3       1498.88       1748.21        49.67 o
  -8   9   3       1391.67       1500.71        35.92 o
  -7   9   3        782.70        756.88        27.20 o
  -6   9   3       1857.32       1913.51        54.71 o
  -5   9   3         55.67         55.39        15.72 o
  -4   9   3        305.14        298.67        16.76 o
  -3   9   3       3571.50       3710.03       137.95 o
  -2   9   3      11566.54      11575.29       224.52 o
  -1   9   3       4481.66       3814.92        90.59 o
   0   9   3      48541.84      51244.82       482.13 o
   1   9   3       6253.89       5072.79       534.57 o
   2   9   3      25117.64      22686.53       486.56 o
   3   9   3       2200.36       2087.56        80.39 o
   4   9   3       9584.04       9243.79       253.98 o
   5   9   3        396.95        369.95        29.49 o
   6   9   3        397.19        457.68        33.56 o
   7   9   3          7.94         17.40        24.41 o
  -8  10   3        861.57        686.62        29.87 o
  -7  10   3          1.85          0.98        18.80 o
  -6  10   3       4242.69       4179.17       111.56 o
  -5  10   3          2.50         14.47        14.47 o
  -4  10   3      20506.39      22791.84       323.71 o
  -3  10   3        907.21       1044.21        35.10 o
  -2  10   3      16394.51      16630.70       272.18 o
  -1  10   3       1024.15       1418.75       167.12 o
   0  10   3       9196.22       9245.76       396.52 o
   1  10   3        431.64        660.15       109.15 o
   2  10   3       1482.73       1332.34        47.64 o
   3  10   3         30.12          8.69        16.50 o
   4  10   3       4542.82       4039.92       170.44 o
   5  10   3         18.33         27.81        21.12 o
   6  10   3       6053.46       6345.73       128.44 o
   7  10   3         40.84         76.36        35.57 o
  -8  11   3       1398.39       1473.56        50.83 o
  -7  11   3        325.95        387.26        24.24 o
  -6  11   3       2157.92       2215.26        82.08 o
  -5  11   3        371.72        469.90        21.88 o
  -4  11   3          4.69          8.13        13.16 o
  -3  11   3       2397.87       2299.19        75.54 o
  -2  11   3       5608.14       5749.71       177.60 o
  -1  11   3      12549.62      12039.65       236.77 o
   0  11   3      19225.66      18685.78       308.14 o
   1  11   3       7770.07       6799.35       385.38 o
   2  11   3       7411.79       7346.92       240.68 o
   3  11   3       4746.47       3966.35       191.51 o
   4  11   3       3561.56       3502.92       143.66 o
   5  11   3       1004.24        859.27        35.40 o
   6  11   3         80.53         32.26        24.51 o
   7  11   3         12.56          8.63        33.28 o
  -8  12   3        247.22        212.99        34.35 o
  -7  12   3       1000.18        948.39        31.47 o
  -6  12   3       1264.63       1267.59        32.09 o
  -5  12   3       7787.20       8222.36       165.79 o
  -4  12   3       7011.23       7557.46       180.65 o
  -3  12   3      13988.34      15152.85       266.67 o
  -2  12   3       4588.47       5005.65       165.72 o
  -1  12   3      17543.36      18083.42       552.97 o
   0  12   3       1152.38       1132.48       105.42 o
   1  12   3       1514.68       2014.87       224.66 o
   2  12   3        115.90         67.65        18.06 o
   3  12   3       1131.21        983.98        37.81 o
   4  12   3        383.63        339.21        25.51 o
   5  12   3       4586.73       4136.64       117.25 o
   6  12   3       1215.33       1248.46        38.80 o
   7  12   3       1774.84       1618.35        66.21 o
  -8  13   3         25.56         25.50        31.67 o
  -7  13   3       2089.12       2382.60        66.15 o
  -6  13   3         63.82         63.09        17.55 o
  -5  13   3       1306.68       1421.53        35.74 o
  -4  13   3        507.93        443.84        21.25 o
  -3  13   3       1527.62       1612.22        47.25 o
  -2  13   3         22.47         15.01        11.41 o
  -1  13   3      10543.42       9820.77       175.60 o
   0  13   3        555.64        400.15        51.79 o
   1  13   3      18285.86      15037.73       292.02 o
   2  13   3         50.69         47.35        17.36 o
   3  13   3       6225.90       5559.58       193.18 o
   4  13   3        447.95        330.01        26.77 o
   5  13   3       1058.02        822.71        33.85 o
   6  13   3          0.63          0.20        21.27 o
  -7  14   3        960.19        919.69        30.84 o
  -6  14   3        469.10        454.45        23.19 o
  -5  14   3       9264.39       9420.99       155.21 o
  -4  14   3       2185.81       2278.49        63.52 o
  -3  14   3      11848.95      12464.27       221.13 o
  -2  14   3       2719.76       2993.83       118.60 o
  -1  14   3       4644.52       4649.88       191.25 o
   0  14   3       1297.38       1446.98        31.29 o
   1  14   3         64.93        103.95        12.00 o
   2  14   3         11.72         32.04        17.54 o
   3  14   3        916.57        786.86        28.97 o
   4  14   3        933.41        956.17        32.86 o
   5  14   3       3173.60       3198.55        92.47 o
   6  14   3        642.76        609.57        29.85 o
  -7  15   3        246.33        267.08        23.87 o
  -6  15   3        167.38        179.67        20.70 o
  -5  15   3        341.53        260.34        21.72 o
  -4  15   3        182.48        117.71        17.87 o
  -3  15   3       2024.69       1946.07        62.50 o
  -2  15   3       5305.61       5219.72       150.00 o
  -1  15   3       4073.58       4166.52       149.01 o
   0  15   3       8307.92       7547.64       274.34 o
   1  15   3       8560.94       7437.04       188.33 o
   2  15   3       7857.73       8052.29       199.04 o
   3  15   3       3198.78       2657.08       123.69 o
   4  15   3       1298.92       1078.04        39.75 o
   5  15   3       1023.35        765.87        33.64 o
   6  15   3        220.91        130.70        34.64 o
  -7  16   3         18.21         38.08        20.70 o
  -6  16   3       2553.26       2482.00        67.46 o
  -5  16   3        109.46        129.74        18.61 o
  -4  16   3      10250.71      10344.33       165.70 o
  -3  16   3        152.52        125.33        16.48 o
  -2  16   3      10706.50      11121.35       197.35 o
  -1  16   3        717.61        894.38        93.79 o
   0  16   3       2038.48       2256.73       106.84 o
   1  16   3         66.76        106.80        18.95 o
   2  16   3        236.00        287.09        22.59 o
   3  16   3         11.98          3.60        17.83 o
   4  16   3       1749.12       1671.54        50.93 o
   5  16   3         57.29         65.02        20.14 o
   6  16   3       2131.11       2088.44        63.97 o
  -7  17   3        210.10        261.98        37.23 o
  -6  17   3        523.51        454.12        25.39 o
  -5  17   3          1.73         16.91        16.91 o
  -4  17   3         44.69         16.03        16.03 o
  -3  17   3         34.79          4.18        16.27 o
  -2  17   3       4943.33       4932.18       129.55 o
  -1  17   3       2072.68       1657.12       243.52 o
   0  17   3      10407.52       9986.26       150.76 o
   1  17   3        552.57        523.82        61.38 o
   2  17   3       6982.62       6669.21       160.96 o
   3  17   3        833.66        731.42        32.88 o
   4  17   3       2895.22       2724.04        89.43 o
   5  17   3         14.98         13.26        20.15 o
  -7  18   3        371.49        346.22        42.10 o
  -6  18   3       1009.43       1082.57        30.60 o
  -5  18   3       1317.82       1461.85        37.36 o
  -4  18   3       3414.29       3521.32        92.33 o
  -3  18   3       6051.76       6143.39       124.11 o
  -2  18   3       3756.64       3837.94       108.98 o
  -1  18   3        686.04        733.23       106.70 o
   0  18   3        190.39        221.96        15.57 o
   1  18   3        443.90        535.11        26.50 o
   2  18   3        314.72        312.26        24.12 o
   3  18   3        503.97        541.13        27.69 o
   4  18   3        435.93        427.60        26.92 o
   5  18   3       1083.91       1031.11        33.99 o
  -6  19   3         30.45         18.45        18.45 o
  -5  19   3        477.74        396.04        26.21 o
  -4  19   3         20.26         27.35        17.00 o
  -3  19   3        816.31        808.55        28.72 o
  -2  19   3        366.50        368.24        21.41 o
  -1  19   3       5198.55       5036.42       594.06 o
   0  19   3        711.31        519.58       114.77 o
   1  19   3       3997.74       2946.87       217.25 o
   2  19   3        400.36        183.85        25.68 o
   3  19   3       4618.30       4674.44       108.97 o
   4  19   3        714.87        526.63        30.50 o
   5  19   3        463.79        280.22        41.13 o
  -6  20   3        157.24        146.58        32.75 o
  -5  20   3       2116.46       2185.08        59.56 o
  -4  20   3        118.01        106.42        19.05 o
  -3  20   3       7668.57       7707.36       120.54 o
  -2  20   3        136.18        146.11        17.96 o
  -1  20   3       1374.74       1552.84       163.56 o
   0  20   3         44.99         56.19        19.57 o
   1  20   3        212.20        257.45        45.53 o
   2  20   3          0.35          0.46        19.48 o
   3  20   3       1119.65       1320.23        37.82 o
   4  20   3         22.23         38.87        21.39 o
  -5  21   3         93.15         43.86        20.79 o
  -4  21   3         11.17         22.34        22.34 o
  -3  21   3        418.66        226.58        24.53 o
  -2  21   3        569.48        545.62        25.12 o
  -1  21   3       2268.98       2041.37       284.62 o
   0  21   3       1352.48       1158.84       111.95 o
   1  21   3       3983.48       3296.85       216.04 o
   2  21   3       2276.39       1910.50        78.85 o
   3  21   3       2616.03       2719.73        79.43 o
   4  21   3        520.02        350.42        43.11 o
  -5  22   3        170.20        150.64        33.27 o
  -4  22   3       1848.61       1885.13        54.99 o
  -3  22   3        757.31        871.80        28.90 o
  -2  22   3       2768.91       2746.36        73.07 o
  -1  22   3        266.72        367.07        73.93 o
   0  22   3        415.38        490.02        43.99 o
   1  22   3        147.52        197.55        19.29 o
   2  22   3        103.61         80.36        22.99 o
   3  22   3        314.46        313.73        27.14 o
   4  22   3       1058.15       1154.63        56.82 o
  -4  23   3          0.23         33.26        33.26 o
  -3  23   3         46.64          6.59        20.69 o
  -2  23   3       1670.36       1491.23        36.65 o
  -1  23   3         38.77         84.61        42.43 o
   0  23   3       2494.01       2074.90        56.61 o
   1  23   3          1.15         70.88        27.66 o
   2  23   3       3266.42       3115.13        81.62 o
   3  23   3         46.34         68.74        36.48 o
  -4  24   3       1771.27       1915.24        58.63 o
  -3  24   3        479.62        436.10        37.36 o
  -2  24   3       1652.64       1688.13        54.36 o
  -1  24   3        432.22        575.73       173.84 o
   0  24   3        156.14        187.14        20.72 o
   1  24   3          0.32         19.96        18.30 o
   2  24   3          6.71          0.58        35.61 o
  -3  25   3        109.03         29.15        36.40 o
  -2  25   3        410.29        269.57        36.97 o
  -1  25   3        656.37        521.65        56.91 o
   0  25   3        305.19        219.58        37.95 o
   1  25   3       1617.08       1256.26       142.82 o
  -1  26   3        913.36       1144.09       359.45 o
   0  26   3          4.75         29.23        33.10 o
  -8   0   4       3339.14       2933.18        74.09 o
  -6   0   4      10540.23       9478.13       193.43 o
  -4   0   4      38047.29      40185.98       476.47 o
  -2   0   4      10593.39      11221.87       216.49 o
   0   0   4        115.11         95.55         7.07 o
   2   0   4      14493.95      13205.23       292.48 o
   4   0   4      16840.32      16179.93       308.27 o
   6   0   4       5891.19       5766.20       125.60 o
  -9   1   4        379.22        269.64        23.64 o
  -8   1   4       1234.92       1189.62        84.69 o
  -7   1   4         59.75         84.03        11.97 o
  -6   1   4        168.87        175.87        18.57 o
  -5   1   4        480.08        459.32        67.99 o
  -4   1   4       3154.70       3166.05        71.67 o
  -3   1   4      11787.87      11804.95       468.44 o
  -2   1   4      37593.25      42922.55       472.17 o
  -1   1   4      45728.38      46654.37      1778.46 o
   0   1   4      27318.26      24990.25       943.83 o
   1   1   4      17119.01      16835.85       599.84 o
   2   1   4      27653.49      27433.33       607.00 o
   3   1   4       1143.48       1025.28        80.39 o
   4   1   4       2322.32       2301.20       128.20 o
   5   1   4        927.09        959.23        22.42 o
   6   1   4         21.09         52.54        16.48 o
   7   1   4        122.93         95.13        25.30 o
  -9   2   4        441.58        375.42        36.93 o
  -8   2   4       1941.61       1688.19        61.03 o
  -7   2   4       5847.06       5331.21       118.14 o
  -6   2   4       4314.40       4248.89       136.50 o
  -5   2   4      14694.95      14339.36       273.96 o
  -4   2   4      18286.37      19011.62       323.19 o
  -3   2   4      25805.25      28747.37       359.20 o
  -2   2   4       2631.51       2665.97       113.65 o
  -1   2   4       3702.36       3551.89       137.86 o
   0   2   4       2394.55       2155.96        49.54 o
   1   2   4       3891.19       3773.69       112.14 o
   2   2   4       2478.39       2801.23        98.90 o
   3   2   4       7956.36       7965.94       268.76 o
   4   2   4       2848.20       2683.91        80.53 o
   5   2   4       5365.28       5245.22       163.85 o
   6   2   4       2015.25       2068.08        60.18 o
   7   2   4       2258.90       2056.66        74.68 o
  -9   3   4       1764.69       1765.39        51.35 o
  -8   3   4         75.29         61.14        18.79 o
  -7   3   4        959.15       1085.20        27.93 o
  -6   3   4         50.35         59.93        15.29 o
  -5   3   4          9.42         25.82        13.64 o
  -4   3   4        793.96        930.54        26.38 o
  -3   3   4      11283.02      11572.84       231.59 o
  -2   3   4        978.90        983.70        30.14 o
  -1   3   4      24682.14      25644.65       740.25 o
   0   3   4         13.55         24.91        16.96 o
   1   3   4      35355.57      41342.50      3561.32 o
   2   3   4       2108.50       1916.24        51.29 o
   3   3   4       7264.80       7252.38       284.91 o
   4   3   4         25.24         83.11        22.92 o
   5   3   4       1245.38       1137.23        40.04 o
   6   3   4         25.19         55.03        26.24 o
   7   3   4       1000.56       1066.45        40.30 o
  -9   4   4        761.63        615.31        41.31 o
  -8   4   4        200.51        177.96        22.22 o
  -7   4   4       5938.07       5814.96       118.98 o
  -6   4   4       4490.93       4392.70       130.84 o
  -5   4   4      18902.00      19232.87       302.69 o
  -4   4   4       3100.51       3197.16        90.39 o
  -3   4   4      32082.90      35260.81       402.77 o
  -2   4   4      17318.95      19215.40       270.29 o
  -1   4   4        184.34        276.05        94.42 o
   0   4   4       1085.62       1436.97       152.25 o
   1   4   4       2149.66       2305.48       244.75 o
   2   4   4        178.45        225.98        21.42 o
   3   4   4      12467.13      11014.82       349.49 o
   4   4   4       1315.73       1275.30        41.21 o
   5   4   4       7924.74       7254.67       208.95 o
   6   4   4        171.72        134.88        29.46 o
   7   4   4       2847.29       2519.08        82.91 o
  -9   5   4        875.48        903.93        44.40 o
  -8   5   4       1071.86       1108.98        30.47 o
  -7   5   4        731.68        740.61        25.17 o
  -6   5   4        132.98        165.78        17.15 o
  -5   5   4         42.37         43.94        13.15 o
  -4   5   4       2215.79       2388.15        75.87 o
  -3   5   4      20530.05      21570.48       313.42 o
  -2   5   4      17151.19      18271.78       271.76 o
  -1   5   4      20742.86      21432.48       690.15 o
   0   5   4      25157.30      25675.73       984.64 o
   1   5   4      16891.90      14320.85       235.06 o
   2   5   4       8986.17       8411.25       316.32 o
   3   5   4       4857.62       4211.13       141.29 o
   4   5   4       2082.69       2048.95        74.34 o
   5   5   4        469.00        484.70        33.96 o
   6   5   4        154.31        273.87        33.95 o
   7   5   4        250.01        409.43        33.74 o
  -9   6   4         49.27          5.95        33.21 o
  -8   6   4       1953.25       1846.39        60.98 o
  -7   6   4        271.17        242.31        21.21 o
  -6   6   4      12064.92      11776.31       195.59 o
  -5   6   4        457.79        408.60        18.84 o
  -4   6   4       9156.94       9523.58       228.61 o
  -3   6   4        178.44        164.82        12.12 o
  -2   6   4      17668.90      20311.84       284.32 o
  -1   6   4       1869.94       1894.10        70.75 o
   0   6   4        233.39        221.15        13.91 o
   1   6   4       1479.61       2151.82       346.03 o
   2   6   4      11040.28      10825.03       381.07 o
   3   6   4        944.76        901.08        35.28 o
   4   6   4      11996.62      12373.15       315.70 o
   5   6   4        933.00        922.18        40.86 o
   6   6   4       5727.07       6707.53       148.62 o
   7   6   4        294.54        210.37        49.58 o
  -9   7   4         23.04         14.40        31.68 o
  -8   7   4       1807.16       1857.27        58.92 o
  -7   7   4        281.01        288.43        21.39 o
  -5   7   4        134.95        142.81        15.39 o
  -4   7   4       5226.89       5272.02       182.83 o
  -3   7   4        781.77        911.92        32.13 o
  -2   7   4      18377.21      19409.07       286.09 o
  -1   7   4       3727.07       4270.63       139.65 o
   0   7   4      47493.24      51899.86      1478.46 o
   1   7   4        733.66        571.23        20.96 o
   2   7   4      22883.70      23330.46       539.69 o
   3   7   4       1175.53       1256.96        42.81 o
   4   7   4       3781.94       4305.25       130.22 o
   5   7   4         10.35         21.19        24.91 o
   6   7   4         11.21         23.78        30.77 o
   7   7   4          9.14         33.89        44.67 o
  -9   8   4        312.88        326.42        40.40 o
  -8   8   4       1183.79       1157.02        32.95 o
  -7   8   4       1356.14       1286.65        34.98 o
  -6   8   4       8571.25       8458.15       158.61 o
  -5   8   4       5089.21       5195.78       147.07 o
  -4   8   4      11391.59      11836.27       245.50 o
  -3   8   4       4571.28       4856.81       165.58 o
  -2   8   4       4128.26       3727.57       135.60 o
  -1   8   4        628.98        744.15        51.49 o
   0   8   4       1080.24       1249.57        58.24 o
   1   8   4       3690.31       3904.02       462.04 o
   2   8   4       4185.75       4883.98       171.67 o
   3   8   4       3675.47       4064.00       135.53 o
   4   8   4       3535.17       3967.21       116.83 o
   5   8   4       4489.44       5366.42       156.72 o
   6   8   4       3182.49       3973.87       109.54 o
   7   8   4        829.26        890.10        59.96 o
  -8   9   4        315.81        324.13        24.19 o
  -7   9   4       1074.37       1189.88        30.90 o
  -6   9   4        123.91        135.01        17.62 o
  -5   9   4        417.44        493.88        21.26 o
  -4   9   4        275.12        257.28        16.12 o
  -3   9   4       2075.02       2298.77        70.45 o
  -2   9   4       3439.32       3386.24       129.57 o
  -1   9   4      39485.71      40332.77      1626.42 o
   0   9   4       5777.26       6620.02       158.36 o
   1   9   4      10043.93       8766.90      1060.47 o
   2   9   4        668.35        656.27        31.41 o
   3   9   4       8538.51       9107.93       277.30 o
   4   9   4         31.63          8.78        26.12 o
   5   9   4         58.61         62.51        26.14 o
   6   9   4          8.31         47.70        27.81 o
   7   9   4        157.49        201.50        45.48 o
  -8  10   4         38.94         38.81        21.20 o
  -7  10   4       4655.06       4942.12        95.56 o
  -6  10   4        171.32        182.36        17.78 o
  -5  10   4      13620.50      13635.68       219.40 o
  -4  10   4        337.80        346.97        17.58 o
  -3  10   4      18156.80      19399.88       316.02 o
  -2  10   4       1059.75       1156.13        40.16 o
  -1  10   4       3975.88       4112.70       116.24 o
   0  10   4        530.85        715.66        87.22 o
   1  10   4       2021.67       2343.02       271.56 o
   2  10   4         20.38         38.02        19.07 o
   3  10   4       3513.12       3715.55       116.04 o
   4  10   4        295.92        413.01        30.64 o
   5  10   4       7943.54       8534.87       177.70 o
   6  10   4          9.31         49.52        25.67 o
  -8  11   4        469.04        445.23        26.29 o
  -7  11   4        483.12        514.09        25.91 o
  -6  11   4         19.80          9.37        16.63 o
  -5  11   4       1288.09       1565.86        46.59 o
  -4  11   4         24.97         19.11        12.89 o
  -3  11   4       3992.41       4235.16       149.15 o
  -2  11   4       3250.26       3329.76       145.53 o
  -1  11   4      49040.34      51477.88      3073.52 o
   0  11   4       6920.02       6645.21       242.34 o
   1  11   4       9066.01       7253.42       672.95 o
   2  11   4       1569.78       1674.71        56.38 o
   3  11   4       6661.54       6253.22       202.83 o
   4  11   4        165.45        157.21        27.02 o
   5  11   4        109.77         57.50        24.72 o
   6  11   4          5.78         16.43        24.78 o
  -8  12   4       1286.19       1132.43        48.38 o
  -7  12   4        785.45        674.94        27.98 o
  -6  12   4       4087.86       4054.87       101.33 o
  -5  12   4       1621.41       1591.82        44.77 o
  -4  12   4       5224.52       5356.05       147.01 o
  -3  12   4       2340.06       2528.40        75.62 o
  -2  12   4       4907.55       5073.30       159.62 o
  -1  12   4        611.50        672.68        26.58 o
   0  12   4        253.99        302.03        37.41 o
   1  12   4       1682.52       1680.68       174.75 o
   2  12   4       2186.71       1976.59        63.19 o
   3  12   4        316.97        275.69        23.26 o
   4  12   4       5943.67       6212.12       156.82 o
   5  12   4       1931.83       1920.73        54.12 o
   6  12   4       2197.36       2547.12        71.10 o
  -8  13   4        827.03        939.14        45.36 o
  -7  13   4         63.85         88.02        21.34 o
  -5  13   4          2.97         11.95        15.54 o
  -4  13   4       2336.90       2429.79        64.59 o
  -3  13   4         44.97          2.18        14.57 o
  -2  13   4      17182.38      16826.62       277.46 o
  -1  13   4         83.19        386.33       164.07 o
   0  13   4      30683.79      33645.06       420.24 o
   1  13   4         60.88        307.56        46.84 o
   2  13   4      11879.21      11115.63       253.78 o
   3  13   4        189.03        122.38        23.00 o
   4  13   4       1164.48       1019.75        43.75 o
   5  13   4         94.71         54.95        22.49 o
   6  13   4         15.51          0.07        33.26 o
  -8  14   4       1132.90        985.68        50.05 o
  -7  14   4        629.58        500.97        27.11 o
  -6  14   4       5263.87       5200.40        98.69 o
  -5  14   4        635.76        608.13        23.80 o
  -4  14   4       7325.91       7786.45       155.66 o
  -3  14   4       1902.53       1939.01        56.07 o
  -2  14   4       8421.91       9073.60       187.41 o
  -1  14   4          9.37         47.06        28.55 o
   0  14   4        198.76        310.55        46.94 o
   1  14   4         46.83         59.67        12.61 o
   2  14   4       2320.44       2290.53        71.60 o
   3  14   4        979.17        947.64        32.22 o
   4  14   4       3217.81       3244.98       103.31 o
   5  14   4        460.12        443.57        27.62 o
   6  14   4       1292.11       1374.21        55.85 o
  -7  15   4        370.51        400.14        26.23 o
  -6  15   4         78.84         84.32        18.55 o
  -5  15   4          9.11          8.84        17.17 o
  -4  15   4        736.03        767.68        24.91 o
  -3  15   4       2762.90       2741.26       105.57 o
  -2  15   4       2823.44       2816.20       132.54 o
  -1  15   4      12566.63      11485.04       772.89 o
   0  15   4       6286.79       6249.68       312.76 o
   1  15   4       7968.78       7132.01       131.87 o
   2  15   4       2138.65       1860.77        65.29 o
   3  15   4       1540.50       1354.90        54.30 o
   4  15   4        409.35        258.12        27.12 o
   5  15   4         97.55         32.07        21.69 o
   6  15   4         20.09         23.14        34.21 o
  -7  16   4       2437.96       2428.59        58.11 o
  -6  16   4        269.58        265.79        21.32 o
  -5  16   4       4292.89       4440.79        95.43 o
  -4  16   4         16.75         22.82        15.21 o
  -3  16   4       9603.82      10025.44       171.96 o
  -2  16   4        661.26        745.30        22.41 o
  -1  16   4        870.52        787.29       145.18 o
   0  16   4        237.24        302.13        65.08 o
   1  16   4        334.79        347.64        35.10 o
   2  16   4         24.23         13.77        17.45 o
   3  16   4       3040.34       2923.06       100.18 o
   4  16   4        407.96        368.22        25.94 o
   5  16   4       2102.30       1979.34        64.30 o
  -7  17   4        325.00        299.45        38.58 o
  -6  17   4         10.29          9.26        18.29 o
  -5  17   4         12.94         53.69        18.15 o
  -4  17   4         22.08         21.48        15.93 o
  -3  17   4       3999.86       4307.43       109.60 o
  -2  17   4       1012.45        877.39        29.42 o
  -1  17   4      10086.14       9208.60       319.79 o
   0  17   4        648.69        384.52       113.26 o
   1  17   4       8310.98       7085.30       281.08 o
   2  17   4        823.76        693.55        31.65 o
   3  17   4       1995.56       1835.65        55.10 o
   4  17   4         11.11          7.29        19.60 o
   5  17   4         77.94         87.78        32.41 o
  -6  18   4       1124.40       1033.94        30.48 o
  -5  18   4       1591.92       1620.70        57.38 o
  -4  18   4       2409.95       2568.94        77.10 o
  -3  18   4       2901.92       2924.68        86.96 o
  -2  18   4       1088.28        975.31        26.44 o
  -1  18   4         52.81         47.35        13.32 o
   0  18   4        233.99        248.54        26.62 o
   1  18   4        597.54        581.21        25.15 o
   2  18   4       1254.46       1271.40        38.87 o
   3  18   4       2253.97       2253.54        78.39 o
   4  18   4        886.72        860.41        31.85 o
   5  18   4        779.59        913.83        49.25 o
  -6  19   4          8.45         28.06        28.06 o
  -5  19   4         59.34         74.16        19.42 o
  -4  19   4        474.42        390.05        24.25 o
  -3  19   4         69.70         77.11        19.01 o
  -2  19   4       6292.80       6062.88       119.17 o
  -1  19   4        485.44        513.95       143.88 o
   0  19   4       7614.22       6579.34       173.42 o
   1  19   4        734.72        527.83        36.89 o
   2  19   4       4918.05       4771.71       113.37 o
   3  19   4        131.55         94.43        22.03 o
   4  19   4        270.09        160.87        24.37 o
  -6  20   4       2001.63       1877.58        55.09 o
  -5  20   4        193.75        185.29        21.75 o
  -4  20   4       3315.20       3299.25        75.16 o
  -3  20   4         36.45         85.22        18.60 o
  -2  20   4       1704.36       1617.65        38.81 o
  -1  20   4         56.28         41.16        19.19 o
   0  20   4          7.43         13.68        15.28 o
   1  20   4         10.17          4.01        15.25 o
   2  20   4       1894.48       1893.94        72.85 o
   3  20   4         24.83         17.15        20.78 o
   4  20   4       1733.11       1770.69        59.02 o
  -5  21   4         37.50         19.15        29.02 o
  -4  21   4        133.78        109.69        20.36 o
  -3  21   4       1099.32       1031.32        30.45 o
  -2  21   4       2062.43       2152.80        69.68 o
  -1  21   4       1554.55       1509.03       208.23 o
   0  21   4       1465.75       1040.31       133.37 o
   1  21   4       1523.79       1020.54        47.52 o
   2  21   4       1899.19       1735.46        69.46 o
   3  21   4        665.68        421.48        29.73 o
   4  21   4        178.23         70.68        36.41 o
  -5  22   4       1730.58       1783.03        55.01 o
  -4  22   4        657.02        661.06        26.45 o
  -3  22   4       2076.70       1938.54        59.04 o
  -2  22   4        234.95        202.48        21.23 o
  -1  22   4        245.61        241.85        74.68 o
   0  22   4          6.42          7.58        16.21 o
   1  22   4        136.36        161.88        44.06 o
   2  22   4        159.27        161.34        23.02 o
   3  22   4       1058.32       1152.19        53.81 o
  -4  23   4          2.42         19.65        29.23 o
  -3  23   4       1424.11       1347.62        34.35 o
  -2  23   4         68.12         46.50        19.72 o
  -1  23   4       2634.60       2132.39       398.09 o
   0  23   4         65.24         20.43        18.02 o
   1  23   4       2556.63       1712.88       323.51 o
   2  23   4         38.59         32.08        32.46 o
  -3  24   4       1372.86       1243.91        49.39 o
  -2  24   4        440.20        382.37        24.52 o
  -1  24   4        135.65        120.54        37.63 o
   0  24   4          8.25         13.46        18.70 o
   1  24   4        209.34        208.21        30.99 o
   2  24   4        137.38        165.07        37.42 o
  -2  25   4        830.24        866.23        47.49 o
  -1  25   4        496.74        483.64       181.15 o
   0  25   4       1418.02       1186.87       201.62 o
   1  25   4        552.10        269.29        38.77 o
  -9   0   5       2335.76       1838.55        50.90 o
  -7   0   5       4173.63       3753.26        98.11 o
  -5   0   5      20544.74      19573.22       332.84 o
  -3   0   5      10871.09      10428.50       241.86 o
  -1   0   5       4893.04       4677.66       432.45 o
   1   0   5      14673.66      12321.15       920.64 o
   3   0   5      11085.24      10311.03       256.79 o
   5   0   5      10077.87       9300.85       169.24 o
   7   0   5       1148.10       1023.38        51.35 o
  -9   1   5        934.49        809.12       100.84 o
  -8   1   5        229.79        185.80        17.21 o
  -7   1   5        103.64         77.91        12.10 o
  -6   1   5         34.76         43.39        11.13 o
  -5   1   5       2667.50       2678.18       198.68 o
  -4   1   5       3914.07       4211.09       125.89 o
  -3   1   5      48699.39      55033.04       406.77 o
  -2   1   5      12039.04      12542.04       438.56 o
  -1   1   5      19104.94      17106.32       695.05 o
   0   1   5       8035.73       7906.60       289.07 o
   1   1   5      24421.00      25329.19       735.54 o
   2   1   5       1642.04       1662.48        39.02 o
   3   1   5        949.71        945.97        22.92 o
   4   1   5         63.27         73.58        13.66 o
   5   1   5          6.44         40.79        13.69 o
   6   1   5        297.85        270.29        19.51 o
   7   1   5       1356.69       1252.03        56.18 o
  -9   2   5        616.89        513.93        38.33 o
  -8   2   5       2816.22       2620.30        69.82 o
  -7   2   5       1967.49       1646.65        50.69 o
  -6   2   5       6156.41       6007.88       153.35 o
  -5   2   5       8381.16       8375.60       212.11 o
  -4   2   5      10592.99      11655.17       262.77 o
  -3   2   5        164.60        176.04        13.06 o
  -2   2   5       6337.52       6327.22       178.95 o
  -1   2   5       1228.45       1237.76        28.25 o
   0   2   5       3375.76       3225.03       282.82 o
   1   2   5      12556.80      11410.06       497.55 o
   2   2   5      11015.55      10355.56       302.67 o
   3   2   5       5248.12       5068.40       193.77 o
   4   2   5       8469.01       7855.92       223.89 o
   5   2   5       3430.64       3553.22       119.34 o
   6   2   5       2659.96       2685.13        84.26 o
   7   2   5        473.78        261.82        43.80 o
  -9   3   5         40.06         23.36        30.70 o
  -8   3   5        293.01        346.13        23.60 o
  -7   3   5         10.53         51.09        17.16 o
  -6   3   5       1659.30       1835.06        55.24 o
  -5   3   5        472.71        571.25        21.01 o
  -4   3   5      17995.24      19298.45       341.17 o
  -3   3   5       1354.82       1037.02        53.72 o
  -2   3   5      32522.55      36190.03       413.77 o
   0   3   5      37111.69      36631.36       345.84 o
   1   3   5       1270.67       1077.48        33.57 o
   2   3   5       9724.27       9611.51       320.70 o
   3   3   5        140.09         96.60        19.37 o
   4   3   5        341.49        379.65        27.82 o
   5   3   5         44.75         86.99        21.74 o
   6   3   5        762.82        670.98        35.07 o
   7   3   5        115.96        110.17        39.48 o
  -9   4   5         69.95          3.76        31.63 o
  -8   4   5       4350.94       3962.06        80.69 o
  -7   4   5        405.96        284.51        21.62 o
  -6   4   5       9534.63       9493.19       190.29 o
  -5   4   5        293.39        264.52        18.04 o
  -4   4   5       9423.89      10097.42       244.29 o
  -3   4   5        429.67        486.89        25.48 o
  -2   4   5       1646.22       1994.46        65.78 o
  -1   4   5       1279.37       1216.80        99.63 o
   0   4   5       4419.45       4623.79       535.80 o
   1   4   5       5214.83       5854.52       871.23 o
   2   4   5      22946.04      22405.63       475.40 o
   3   4   5       4932.87       4263.04       129.84 o
   4   4   5       9210.40       8265.31       220.98 o
   5   4   5        997.37        798.83        34.92 o
   6   4   5       3882.57       3961.63       100.70 o
   7   4   5        278.81        187.58        45.11 o
  -9   5   5        294.31        302.17        36.30 o
  -8   5   5        109.83        144.86        20.96 o
  -7   5   5        132.59        146.65        19.73 o
  -6   5   5        101.57        105.09        17.00 o
  -5   5   5       3961.25       4171.07       147.54 o
  -4   5   5       7373.65       7672.59       218.37 o
  -3   5   5      10345.35      11113.59       245.42 o
  -2   5   5      12651.37      14444.06       262.42 o
  -1   5   5      27471.65      28423.06       347.35 o
   0   5   5      22557.37      21163.76       277.02 o
   1   5   5       9389.37       7595.67       861.74 o
   2   5   5        957.97        723.74        31.16 o
   3   5   5       1094.45       1054.86        36.21 o
   4   5   5         46.78         50.96        22.94 o
   5   5   5        273.41        271.01        27.11 o
   6   5   5        393.21        456.97        32.04 o
   7   5   5        393.81        421.36        48.56 o
  -9   6   5       1336.83       1184.41        50.51 o
  -8   6   5        665.32        651.57        27.39 o
  -7   6   5       9121.02       8898.26       138.20 o
  -6   6   5       1324.71       1327.01        39.95 o
  -5   6   5      16051.92      17412.63       275.72 o
  -4   6   5       2460.99       2591.47        76.88 o
  -3   6   5       7053.42       7029.69       203.62 o
  -2   6   5       2442.29       2871.87       128.58 o
  -1   6   5       2048.87       2271.20       112.25 o
   0   6   5        171.71        222.66        39.75 o
   1   6   5       4719.84       4691.58       824.76 o
   2   6   5        829.76        769.47        30.79 o
   3   6   5      12767.20      11518.91       301.88 o
   4   6   5         33.75         51.40        22.98 o
   5   6   5       3806.68       3579.97       122.34 o
   6   6   5        497.89        430.27        35.00 o
  -9   7   5        531.34        545.46        41.55 o
  -8   7   5        104.49        157.93        21.67 o
  -7   7   5         73.35        121.06        20.24 o
  -6   7   5        695.11        715.40        24.07 o
  -5   7   5       6025.67       6298.96       162.57 o
  -4   7   5         11.14         47.95        12.96 o
  -3   7   5      14989.12      15783.91       297.35 o
  -2   7   5       5179.25       5923.48       180.21 o
  -1   7   5      29691.31      29783.48       596.53 o
   0   7   5        453.56        395.75        33.08 o
   1   7   5      11049.66       9396.15       588.82 o
   2   7   5         96.39         84.52        22.10 o
   3   7   5       1615.85       1583.43        47.00 o
   4   7   5         74.13         53.04        25.40 o
   5   7   5        289.88        393.41        30.17 o
   6   7   5         47.11         72.50        27.81 o
  -9   8   5        669.23        462.41        42.42 o
  -8   8   5       2043.50       1935.10        59.20 o
  -7   8   5       3997.95       3903.60        90.74 o
  -6   8   5       5652.12       5832.67       129.45 o
  -5   8   5       6050.85       6144.72       157.61 o
  -4   8   5       1758.87       1929.06        63.06 o
  -3   8   5       1947.34       1949.85        61.63 o
  -2   8   5       6334.93       7409.06       199.33 o
  -1   8   5       5228.41       5492.02       149.19 o
   0   8   5       3352.60       3585.63       412.32 o
   1   8   5       8133.31       9243.23      1320.71 o
   2   8   5       2146.93       2442.38        94.79 o
   3   8   5       8279.86       9123.36       255.48 o
   4   8   5       4624.81       5025.51       170.90 o
   5   8   5       3216.26       3758.89       114.40 o
   6   8   5        508.70        559.85        36.59 o
  -8   9   5        386.32        501.71        27.05 o
  -7   9   5          0.20          8.45        18.51 o
  -6   9   5       1650.58       1688.90        46.81 o
  -5   9   5        452.02        500.04        21.33 o
  -4   9   5       4040.28       4507.27       148.29 o
  -3   9   5       2924.11       2721.79        85.79 o
  -2   9   5      18143.37      18418.05       316.77 o
  -1   9   5       9269.23      10010.54       197.93 o
   0   9   5      24159.11      25906.43       786.17 o
   1   9   5       2969.27       2291.20       477.32 o
   2   9   5       5967.77       6629.72       250.92 o
   3   9   5        999.70       1084.25        38.13 o
   4   9   5         22.82         12.32        26.64 o
   5   9   5          5.27         27.26        24.46 o
   6   9   5        512.42        606.68        34.51 o
  -8  10   5       3242.83       3278.99        67.58 o
  -7  10   5         63.41         44.38        20.41 o
  -6  10   5       7996.98       8326.04       144.59 o
  -5  10   5        273.49        258.83        18.87 o
  -4  10   5       4943.95       5139.92       153.22 o
  -3  10   5         39.04         36.01        13.09 o
  -2  10   5       1279.19       1603.74        48.60 o
  -1  10   5          0.37         25.81        16.39 o
   0  10   5       8384.71       9718.26       454.27 o
   1  10   5       1096.01       1546.52       205.34 o
   2  10   5       9319.76      10171.77       287.88 o
   3  10   5        318.61        336.89        26.53 o
   4  10   5       9708.80      11765.79       210.73 o
   5  10   5         17.91          5.55        22.65 o
   6  10   5       1513.26       1850.55        65.55 o
  -8  11   5        305.21        308.94        24.28 o
  -7  11   5         10.29         44.57        21.55 o
  -6  11   5        363.46        403.63        21.89 o
  -5  11   5       1180.99       1236.05        35.61 o
  -4  11   5       4956.67       5391.65       145.49 o
  -3  11   5       2646.35       2648.72       121.72 o
  -2  11   5      16452.59      17936.74       298.59 o
  -1  11   5       9956.95      10393.68       308.94 o
   0  11   5      15420.91      16124.66       304.70 o
   1  11   5       2805.74       2179.71       425.54 o
   2  11   5       3914.81       4607.06       197.74 o
   3  11   5        504.12        379.06        29.32 o
   4  11   5          3.10         25.87        24.65 o
   5  11   5         59.79         89.94        23.73 o
   6  11   5        311.82        372.87        44.69 o
  -8  12   5        612.86        430.25        41.17 o
  -7  12   5       3881.28       3964.49        80.37 o
  -6  12   5       1671.33       1588.25        43.50 o
  -5  12   5       3967.20       3979.79       113.47 o
  -4  12   5        990.68       1155.45        41.28 o
  -3  12   5       2811.42       2872.79       115.55 o
  -2  12   5        758.71        797.10        21.97 o
  -1  12   5        571.69        615.37        17.56 o
   0  12   5        796.02       1068.34        95.85 o
   1  12   5       3172.55       3893.76       680.07 o
   2  12   5        627.77        637.90        29.57 o
   3  12   5       4281.22       4737.48       148.22 o
   4  12   5       2000.09       2287.10        61.97 o
   5  12   5       2693.24       2840.70        84.79 o
   6  12   5        174.48        172.31        39.04 o
  -8  13   5          0.60         29.30        32.41 o
  -6  13   5         97.56        131.72        19.03 o
  -5  13   5       2261.90       2696.03        93.33 o
  -4  13   5         84.36         86.55        15.79 o
  -3  13   5       7690.08       8535.44       187.08 o
  -2  13   5        752.09        883.93        25.95 o
  -1  13   5      27055.76      29099.22      1141.18 o
   0  13   5          8.17          2.28        16.37 o
   1  13   5       7285.47       5642.28      1186.57 o
   2  13   5        132.68         45.42        24.22 o
   3  13   5       2024.73       2006.39        67.16 o
   4  13   5          9.14          0.48        21.16 o
   5  13   5        287.88        250.58        26.72 o
   6  13   5          1.44         14.71        35.63 o
  -8  14   5        317.24        231.22        38.08 o
  -7  14   5       3177.93       3271.50        68.16 o
  -6  14   5       1497.39       1461.65        40.78 o
  -5  14   5       3094.30       3107.41        91.34 o
  -4  14   5       1367.14       1342.70        40.97 o
  -3  14   5       2390.65       2519.08       105.91 o
  -2  14   5          3.84          4.23        12.72 o
  -1  14   5        122.86        119.54        15.29 o
   0  14   5         99.71        105.89        13.78 o
   1  14   5       4971.40       5898.09       714.70 o
   2  14   5       1673.67       1748.83        56.05 o
   3  14   5       6586.26       7198.07       152.78 o
   4  14   5        203.02        261.02        25.60 o
   5  14   5       2188.28       2352.73        68.12 o
  -7  15   5          3.36         28.96        21.40 o
  -6  15   5         19.35         16.28        18.72 o
  -5  15   5        955.13        952.90        27.96 o
  -4  15   5       3363.89       3517.14       120.82 o
  -3  15   5       2182.90       2041.60        60.92 o
  -2  15   5       5149.53       5094.13       131.83 o
  -1  15   5       6195.47       6483.53       381.87 o
   0  15   5      12737.65      11975.46       977.84 o
   1  15   5       2227.04       1601.71       163.44 o
   2  15   5       2385.90       2186.14        69.10 o
   3  15   5        423.24        260.59        26.98 o
   4  15   5          2.19         10.64        20.28 o
   5  15   5        133.93         87.82        32.89 o
  -7  16   5        105.93        154.07        33.32 o
  -6  16   5       3425.56       3569.55        75.77 o
  -5  16   5         36.38         38.38        18.07 o
  -4  16   5       1210.36       1212.00        33.43 o
  -3  16   5         66.16        111.31        17.56 o
  -2  16   5        243.39        168.13        17.55 o
  -1  16   5        203.19        232.63        15.29 o
   0  16   5       1194.93       1088.55       374.23 o
   1  16   5          2.72         41.04        14.33 o
   2  16   5       7994.48       8620.59       163.86 o
   3  16   5        319.48        408.73        25.56 o
   4  16   5       3325.66       3749.02        84.72 o
   5  16   5         22.68         17.29        30.76 o
  -7  17   5          4.57         23.61        33.68 o
  -6  17   5        281.96        298.06        22.83 o
  -5  17   5          5.11          2.83        18.15 o
  -4  17   5       3309.40       3548.34        89.95 o
  -3  17   5        826.16        741.92        33.35 o
  -2  17   5       7103.00       7173.25       137.61 o
  -1  17   5       1348.01       1250.78       155.23 o
   0  17   5       9592.92       8756.09       125.35 o
   1  17   5        484.38        468.79        64.49 o
   2  17   5       1612.15       1435.82        49.92 o
   3  17   5         30.46         15.44        19.32 o
   4  17   5          2.26         30.96        20.74 o
   5  17   5         18.09         54.85        34.64 o
  -6  18   5       1535.36       1447.06        49.44 o
  -5  18   5       1625.17       1743.13        59.91 o
  -4  18   5       1154.63       1305.44        33.61 o
  -3  18   5        332.38        287.24        21.67 o
  -2  18   5       1676.24       1678.18        47.34 o
  -1  18   5         42.00         48.97        26.56 o
   0  18   5        576.78        687.70        64.88 o
   1  18   5       1332.28       1543.37        97.00 o
   2  18   5       1529.66       1586.53        43.54 o
   3  18   5       1148.07       1261.93        36.19 o
   4  18   5        991.28       1039.45        46.86 o
  -5  19   5        647.59        701.99        28.03 o
  -4  19   5        206.91        133.62        20.48 o
  -3  19   5       3971.13       4016.04        90.49 o
  -2  19   5        311.92        257.86        20.19 o
  -1  19   5       5194.94       4887.64       491.68 o
   0  19   5        238.10        127.25        61.08 o
   1  19   5       4295.20       3309.19        92.90 o
   2  19   5         67.84         40.77        20.53 o
   3  19   5         98.95         40.83        21.79 o
   4  19   5          0.77         30.03        30.03 o
  -6  20   5         29.43         14.05        30.49 o
  -5  20   5       2768.05       2802.87        62.58 o
  -4  20   5        171.53        186.99        20.59 o
  -3  20   5        667.27        691.44        26.78 o
  -2  20   5          6.47          5.73        16.36 o
  -1  20   5         51.05         39.55        15.96 o
   0  20   5         34.63         44.31        15.91 o
   1  20   5       2747.35       3250.64       111.28 o
   2  20   5         85.71         63.26        21.08 o
   3  20   5       2003.08       2220.73        61.79 o
  -5  21   5        677.00        567.40        41.31 o
  -4  21   5        520.95        485.59        25.52 o
  -3  21   5       2303.92       2117.16        64.48 o
  -2  21   5       1055.61        933.17        29.30 o
  -1  21   5       1847.03       1666.65       247.66 o
   0  21   5       1469.66       1162.90        27.98 o
   1  21   5       1753.38       1073.27        51.80 o
   2  21   5        284.35        181.89        25.40 o
   3  21   5         79.47         23.96        33.75 o
  -5  22   5        342.81        293.21        38.86 o
  -4  22   5       1111.47       1029.54        44.23 o
  -3  22   5          5.70          9.22        19.17 o
  -2  22   5        150.55         60.58        20.64 o
  -1  22   5         41.42         55.65        35.72 o
   0  22   5        388.75        437.51        66.96 o
   1  22   5        379.52        436.51        22.33 o
   2  22   5       1423.18       1589.91        56.60 o
  -4  23   5       1367.67       1348.72        51.81 o
  -3  23   5         11.35          1.60        29.96 o
  -2  23   5       2607.96       2395.84        61.30 o
  -1  23   5         12.28        138.45        47.09 o
   0  23   5       2366.40       1696.54        42.16 o
   1  23   5         10.97         42.21        27.21 o
   2  23   5        510.20        331.74        45.53 o
  -3  24   5        290.97        241.99        37.30 o
  -2  24   5         51.20         31.60        31.60 o
  -1  24   5         21.67         30.26        29.36 o
   0  24   5        240.78        292.80        70.45 o
   1  24   5        182.75        230.79        57.41 o
  -1  25   5       1296.03       1121.07       286.15 o
  -8   0   6       3843.04       3127.51        72.75 o
  -6   0   6       5113.55       4626.51       138.23 o
  -4   0   6        106.89        132.92        17.00 o
  -2   0   6        188.83        297.16        19.13 o
   0   0   6      12278.40      11147.26       317.06 o
   2   0   6      27910.65      27746.13       422.92 o
   4   0   6      10909.94      11085.30       202.34 o
   6   0   6       2000.54       2234.17        65.91 o
  -9   1   6         38.68         60.74        21.07 o
  -8   1   6         49.24         87.85        13.64 o
  -7   1   6          5.95          9.43        11.03 o
  -6   1   6       4551.86       4516.41       305.02 o
  -5   1   6       1859.86       1826.05        40.90 o
  -4   1   6      21229.17      22212.10       275.69 o
  -3   1   6       8293.10       8908.09       623.66 o
  -2   1   6      21926.94      23903.08      1338.42 o
  -1   1   6       2362.03       2668.84       295.22 o
   0   1   6      14901.41      14084.01      1027.14 o
   1   1   6        781.09        938.14       209.07 o
   2   1   6        306.57        408.43        22.58 o
   3   1   6         11.60         38.15        11.21 o
   4   1   6        282.07        293.07        17.12 o
   5   1   6        733.19        748.93        75.67 o
   6   1   6       2071.15       2335.26        46.83 o
  -9   2   6       1502.42       1241.07        48.63 o
  -8   2   6       1390.43       1223.37        33.57 o
  -7   2   6       2455.19       2362.95        80.01 o
  -6   2   6       4737.06       4431.68       131.62 o
  -5   2   6       3438.48       3452.27       138.55 o
  -4   2   6       3414.60       3464.33       159.16 o
  -2   2   6        106.15        203.61        14.73 o
  -1   2   6       3326.84       3546.52       269.55 o
   0   2   6       5110.86       5448.42       253.91 o
   1   2   6      19102.71      18560.11       275.92 o
   2   2   6       3104.91       3069.90       109.41 o
   3   2   6       9835.72       8964.83       220.12 o
   4   2   6       1958.00       2050.20        58.13 o
   5   2   6       3599.17       3499.20        99.56 o
   6   2   6        307.91        271.40        27.55 o
  -9   3   6         53.34        132.23        34.04 o
  -8   3   6         97.22        108.14        20.49 o
  -7   3   6        734.27        721.64        25.74 o
  -6   3   6         10.23         27.29        15.97 o
  -5   3   6      15465.97      17219.17       285.20 o
  -4   3   6        150.01        136.81        15.12 o
  -3   3   6      34211.20      39768.11       484.07 o
  -2   3   6        668.16        785.80        22.53 o
  -1   3   6      22701.08      20755.89       760.07 o
   0   3   6       2025.14       1866.61       236.55 o
   1   3   6       5902.38       3928.62      1344.13 o
   2   3   6        257.47        222.19        21.28 o
   4   3   6        229.34        216.56        24.74 o
   5   3   6       1591.31       1480.41        41.06 o
   6   3   6        193.83        186.66        26.06 o
  -9   4   6       1805.31       1726.30        53.43 o
  -8   4   6        742.76        514.97        27.08 o
  -7   4   6       5594.07       5488.43       115.39 o
  -6   4   6        846.34        791.49        27.30 o
  -5   4   6       8408.47       8840.37       199.26 o
  -4   4   6       1182.35       1196.88        32.70 o
  -3   4   6        467.14        524.96        18.64 o
  -2   4   6        748.07        844.95        25.37 o
  -1   4   6       3080.94       3139.49        72.08 o
   0   4   6         54.69         84.11        11.81 o
   1   4   6      15700.61      18411.48      1939.96 o
   2   4   6       2795.33       2626.09        92.24 o
   3   4   6       7594.26       6683.37       194.22 o
   4   4   6        390.63        312.67        26.95 o
   5   4   6       3659.86       3217.67        98.94 o
   6   4   6        100.72         53.31        24.24 o
  -9   5   6          2.00          0.59        32.59 o
  -8   5   6          5.41         11.54        20.03 o
  -7   5   6        207.48        231.31        20.95 o
  -6   5   6       4136.13       4270.48       123.05 o
  -5   5   6       4532.94       4797.90       147.49 o
  -4   5   6       8834.32       9988.31       232.63 o
  -3   5   6      10382.83      11331.16       258.43 o
  -2   5   6      15659.61      17027.23       314.36 o
  -1   5   6      21024.11      20727.18       310.06 o
   0   5   6       8013.23       6792.55       464.16 o
   1   5   6       1555.86       1178.64       225.44 o
   2   5   6       1872.85       1938.23        73.15 o
   3   5   6         51.46         24.59        17.98 o
   4   5   6       1445.55       1370.92        45.24 o
   5   5   6        599.32        545.25        29.69 o
   6   5   6        593.21        610.74        31.05 o
  -9   6   6         69.41         54.18        35.62 o
  -8   6   6       3438.53       3312.34        73.89 o
  -7   6   6        831.87        776.99        28.39 o
  -6   6   6       3862.17       3844.59       113.11 o
  -5   6   6        733.90        676.11        23.55 o
  -4   6   6       1328.91       1329.53        44.72 o
  -3   6   6        221.81        205.60        15.32 o
  -2   6   6       4348.03       4851.22       169.50 o
  -1   6   6       3295.10       3715.73       172.81 o
   0   6   6      10214.51      10737.20      1491.62 o
   1   6   6       2947.89       3301.72       581.36 o
   2   6   6      18027.87      16971.26       366.55 o
   3   6   6        250.78        252.88        23.88 o
   4   6   6       7885.84       7269.78       174.74 o
   5   6   6        321.30        209.74        25.51 o
   6   6   6       1137.27       1070.73        57.26 o
  -9   7   6        107.06         90.69        35.99 o
  -8   7   6         51.84         83.75        21.94 o
  -7   7   6         85.09        118.80        20.10 o
  -6   7   6       3124.70       3248.80       102.64 o
  -5   7   6        481.31        523.29        21.40 o
  -4   7   6      16806.18      18383.22       300.79 o
  -3   7   6       2235.68       2425.89        78.92 o
  -2   7   6      24090.97      27889.34       403.11 o
  -1   7   6        493.33        570.33        34.91 o
   0   7   6      13314.06      12371.54       455.21 o
   1   7   6        833.32        623.00        82.84 o
   2   7   6       1380.42       1178.04        36.49 o
   3   7   6        381.44        393.38        27.10 o
   4   7   6       1183.98       1156.08        38.96 o
   5   7   6         96.14         76.22        23.08 o
   6   7   6       1139.43       1274.83        56.55 o
  -8   8   6       2494.60       2550.54        63.31 o
  -7   8   6       2710.77       2693.96        79.68 o
  -6   8   6       6649.22       6879.32       137.12 o
  -5   8   6       1687.86       1741.18        54.07 o
  -4   8   6       2825.13       3030.19       124.73 o
  -3   8   6        141.19        107.53        15.76 o
  -2   8   6        969.62       1170.91        33.11 o
  -1   8   6       4682.92       4603.64       313.44 o
   0   8   6       3679.25       4350.57       811.12 o
   1   8   6       5121.64       5832.90       833.56 o
   2   8   6       8470.07       8678.06       267.49 o
   3   8   6       4892.89       5328.49       169.48 o
   4   8   6       2835.48       3041.42       114.70 o
   5   8   6        744.11        737.29        34.87 o
   6   8   6        262.66        202.55        43.98 o
  -8   9   6         29.17         38.89        21.72 o
  -7   9   6       1173.21       1331.68        38.24 o
  -6   9   6         81.08        132.01        17.86 o
  -5   9   6       4723.72       5233.44       146.11 o
  -4   9   6       3188.74       3467.56       153.20 o
  -3   9   6      18712.75      21952.61       327.00 o
  -2   9   6       1595.07       1695.31        56.64 o
  -1   9   6      14264.40      13976.97       233.95 o
   0   9   6       1990.75       1792.60       120.40 o
   1   9   6       7408.10       5614.97      1269.22 o
   2   9   6        500.76        470.94        29.71 o
   3   9   6         37.11         49.51        22.79 o
   4   9   6        117.81        103.73        26.20 o
   5   9   6        705.53        793.50        33.50 o
   6   9   6         93.16         99.29        42.02 o
  -8  10   6        123.41        107.00        22.61 o
  -7  10   6       6844.45       6977.04       108.75 o
  -6  10   6         36.92         23.09        16.89 o
  -5  10   6       2211.40       2365.91        63.86 o
  -4  10   6        396.74        337.09        19.61 o
  -3  10   6       1256.90       1348.79        37.00 o
  -2  10   6        280.11        277.69        16.59 o
  -1  10   6       6260.36       7539.22       336.75 o
   0  10   6         12.51         26.64        12.28 o
   1  10   6       8805.56      10737.90      1448.50 o
   2  10   6          5.11          7.64        21.64 o
   3  10   6      10459.77      11787.35       219.96 o
   4  10   6          7.14          7.15        23.65 o
   5  10   6       1605.96       1738.40        45.11 o
   6  10   6          0.39         74.07        38.75 o
  -8  11   6         10.95         58.50        32.43 o
  -7  11   6        679.08        833.52        29.84 o
  -6  11   6        831.39        910.09        27.70 o
  -5  11   6       2019.98       2326.43        88.87 o
  -4  11   6       3145.58       3385.02       114.93 o
  -3  11   6      13404.02      15355.82       253.31 o
  -2  11   6       4748.66       5031.62       150.71 o
  -1  11   6       8352.78       9097.32       312.16 o
   0  11   6       4776.41       4922.29       129.44 o
   1  11   6       2403.31       1721.33       520.16 o
   2  11   6        267.35        216.31        26.73 o
   3  11   6        119.98         96.02        22.75 o
   4  11   6        192.18        130.46        26.77 o
   5  11   6        614.59        586.40        31.38 o
  -8  12   6       2414.66       2395.60        61.33 o
  -7  12   6       1128.08       1082.58        32.95 o
  -6  12   6       4020.40       4329.67        96.30 o
  -5  12   6         39.52         59.90        17.72 o
  -4  12   6        359.56        316.20        20.72 o
  -3  12   6        161.14        183.19        17.90 o
  -2  12   6       1322.65       1328.67        41.37 o
  -1  12   6       3817.93       4640.32       122.13 o
   0  12   6       3525.03       4181.44       457.38 o
   1  12   6       2204.65       2771.03       351.83 o
   2  12   6      10659.38      12510.64       234.57 o
   3  12   6       3291.61       3805.46       116.47 o
   4  12   6       2747.50       3415.36        95.25 o
   5  12   6        529.57        559.93        29.83 o
  -8  13   6          1.59         45.49        35.48 o
  -7  13   6        251.20        277.01        24.66 o
  -6  13   6       1972.58       2329.30        71.84 o
  -5  13   6          0.52         24.56        17.99 o
  -4  13   6       7708.33       8872.57       159.59 o
  -3  13   6          1.56         12.41        16.36 o
  -2  13   6       7563.19       7819.31       171.42 o
  -1  13   6         18.23        148.08        77.16 o
   0  13   6       8811.37       8976.90       148.92 o
   1  13   6        129.79         92.19        44.32 o
   2  13   6        813.99        734.57        34.80 o
   3  13   6         15.21         26.02        20.23 o
   4  13   6        705.13        800.11        34.47 o
   5  13   6          4.35          9.84        30.32 o
  -7  14   6        400.90        262.68        26.23 o
  -6  14   6       2376.39       2405.61        69.23 o
  -5  14   6        760.39        706.28        27.90 o
  -4  14   6       1009.49       1027.26        28.81 o
  -3  14   6        385.24        357.87        21.50 o
  -2  14   6        791.95        851.93        25.11 o
  -1  14   6        949.42       1142.85        54.37 o
   0  14   6       2131.50       2610.95       173.22 o
   1  14   6       2901.35       3619.78       238.71 o
   2  14   6       9112.02      10278.55       181.76 o
   3  14   6       1108.05       1195.12        40.20 o
   4  14   6       2893.27       3180.29        78.71 o
   5  14   6        407.91        465.62        42.42 o
  -7  15   6        155.20        194.43        24.46 o
  -6  15   6       1246.62       1432.75        36.51 o
  -5  15   6       2045.93       2412.29        76.43 o
  -4  15   6       2304.83       2362.69        81.38 o
  -3  15   6       3105.79       3251.61       100.73 o
  -2  15   6       4210.50       4127.08       113.57 o
  -1  15   6       5641.84       5901.04       112.46 o
   0  15   6       1220.50       1094.91        27.26 o
   1  15   6       1714.59       1143.80       411.07 o
   2  15   6        470.31        215.82        27.52 o
   3  15   6          1.06          1.94        19.49 o
   4  15   6        250.39        208.90        25.29 o
  -7  16   6       2114.51       2134.17        59.25 o
  -6  16   6         39.98         15.05        19.25 o
  -5  16   6       2506.18       2548.16        73.96 o
  -4  16   6         83.71         57.09        17.88 o
  -3  16   6         43.62          4.16        17.40 o
  -2  16   6         99.33         89.34        16.75 o
  -1  16   6        508.70        598.26        20.18 o
   0  16   6          4.53         18.07        13.93 o
   1  16   6       5798.60       7223.17       365.60 o
   2  16   6        163.56        210.35        23.10 o
   3  16   6       3275.03       3594.37        86.06 o
   4  16   6         40.34         34.02        20.45 o
  -7  17   6        214.05        260.12        41.69 o
  -6  17   6          5.30         16.70        19.32 o
  -5  17   6       3734.49       4124.96        82.64 o
  -4  17   6        624.95        632.87        25.52 o
  -3  17   6       5453.71       5564.82       112.52 o
  -2  17   6         83.67         93.58        17.57 o
  -1  17   6       5784.69       5574.18       706.90 o
   0  17   6       1245.22        935.10       100.37 o
   1  17   6       1591.26       1000.75       332.31 o
   2  17   6         45.69         16.67        20.71 o
   3  17   6         54.57          8.73        20.50 o
   4  17   6          0.86         14.30        29.28 o
  -6  18   6        945.52        893.47        43.32 o
  -5  18   6        390.95        368.28        25.29 o
  -4  18   6         80.42         89.46        19.79 o
  -3  18   6         32.62         63.07        19.28 o
  -2  18   6         53.46         45.07        18.03 o
  -1  18   6        108.75        151.53        27.46 o
   0  18   6       1389.86       1630.58        33.12 o
   1  18   6       3438.26       4384.58       394.11 o
   2  18   6       1923.63       2162.39        69.90 o
   3  18   6       1348.29       1575.03        55.01 o
   4  18   6       1183.82       1417.15        55.66 o
  -6  19   6        657.15        636.31        41.53 o
  -5  19   6        462.43        489.94        26.17 o
  -4  19   6       3982.67       3970.75        79.57 o
  -3  19   6        381.04        387.78        24.88 o
  -2  19   6       2960.42       2899.28        79.09 o
  -1  19   6        279.39        382.99       159.65 o
   0  19   6       3100.18       2446.98        75.95 o
   1  19   6        294.12        126.26        43.81 o
   2  19   6        133.69         48.99        23.13 o
   3  19   6          2.69          9.24        28.45 o
  -5  20   6         14.40          9.20        29.90 o
  -4  20   6        339.77        232.66        23.54 o
  -3  20   6         38.86         23.90        20.14 o
  -2  20   6         17.12         13.50        18.69 o
  -1  20   6        108.38        183.25        48.47 o
   0  20   6       1853.44       2267.19        45.65 o
   1  20   6         93.38        180.38        50.73 o
   2  20   6       2744.55       3207.84        71.25 o
   3  20   6         63.52         66.98        34.32 o
  -5  21   6        527.86        636.22        42.79 o
  -4  21   6       2548.15       2655.87        60.94 o
  -3  21   6       1366.02       1282.59        33.17 o
  -2  21   6       1810.32       1794.57        59.20 o
  -1  21   6        938.93        858.06       227.33 o
   0  21   6       1672.55       1342.77       215.01 o
   1  21   6        187.49         60.60        19.14 o
   2  21   6         25.16         50.59        31.27 o
  -4  22   6          2.99          5.31        30.51 o
  -3  22   6         37.43         20.63        20.88 o
  -2  22   6         35.59          6.59        20.32 o
  -1  22   6        299.02        388.11       156.82 o
   0  22   6        191.16        228.38        39.58 o
   1  22   6       1732.94       2019.24       265.23 o
   2  22   6        305.00        356.75        40.24 o
  -3  23   6       2497.60       2409.64        62.80 o
  -2  23   6        102.84         90.86        33.44 o
  -1  23   6       2034.70       1646.27       316.50 o
   0  23   6         63.67         27.29        28.56 o
   1  23   6        479.81        220.91        35.82 o
  -2  24   6          0.46         28.53        34.88 o
  -1  24   6        327.49        421.25       197.40 o
  -9   0   7       2078.43       1620.75        49.63 o
  -7   0   7       3826.12       3143.44        89.46 o
  -5   0   7        994.65        978.81        31.87 o
  -3   0   7       1004.60       1035.23        35.00 o
  -1   0   7      15535.46      16263.82       788.36 o
   1   0   7       9643.52       7685.85      1172.92 o
   3   0   7       6859.26       6883.25       166.10 o
   5   0   7       1219.84       1206.81        35.27 o
  -9   1   7        248.42        191.03        23.57 o
  -8   1   7        156.72        136.88        14.39 o
  -7   1   7        960.07        869.88        21.04 o
  -6   1   7       4267.79       4298.74       107.76 o
  -5   1   7      16495.77      16681.57       424.01 o
  -4   1   7       4736.14       4779.99       163.85 o
  -3   1   7      12852.25      13380.98       539.48 o
  -2   1   7       7413.12       7642.37       635.70 o
  -1   1   7      13133.72      12358.71       464.14 o
   0   1   7       2371.61       2202.94       167.27 o
   1   1   7        265.08        274.04        37.17 o
   2   1   7          3.98         37.92        21.95 o
   3   1   7        238.25        210.18        14.52 o
   4   1   7        360.80        337.80        33.57 o
   5   1   7       3338.79       3697.88       167.51 o
   6   1   7        357.44        312.12        29.82 o
  -9   2   7        351.96        293.57        38.73 o
  -8   2   7       2406.29       2109.53        62.14 o
  -7   2   7       1413.35       1200.09        34.18 o
  -6   2   7       2413.47       2298.40        66.23 o
  -5   2   7        110.28         84.81        16.36 o
  -4   2   7        146.39        148.78        17.20 o
  -3   2   7         93.16         87.42        14.39 o
  -2   2   7       1970.65       1995.91        59.65 o
  -1   2   7      16185.37      16733.29       395.71 o
   0   2   7      14977.85      15757.01       319.56 o
   1   2   7       7762.51       7711.73       230.19 o
   2   2   7       8781.68       8655.65       224.17 o
   3   2   7       3641.17       3441.33       124.61 o
   4   2   7       1832.56       2032.93        55.30 o
   5   2   7        571.83        631.74        29.29 o
   6   2   7        126.68        163.07        39.40 o
  -9   3   7         63.78         29.97        33.08 o
  -8   3   7        363.37        397.68        23.80 o
  -6   3   7       8668.41       9110.70       168.06 o
  -5   3   7        638.41        722.73        26.08 o
  -4   3   7      13396.26      13835.99       272.16 o
  -3   3   7         16.02         23.68        13.26 o
  -2   3   7      13351.88      13682.36       305.89 o
  -1   3   7       2240.76       2078.78        90.91 o
   0   3   7       1564.95       1347.61       239.30 o
   1   3   7        261.87        206.54        15.41 o
   2   3   7        255.17        304.95        22.65 o
   3   3   7         69.18         34.08        17.86 o
   4   3   7       3511.54       3715.52       111.47 o
   5   3   7         94.83         51.72        20.89 o
   6   3   7       2067.38       2042.79        68.40 o
  -9   4   7        416.40        200.23        39.24 o
  -8   4   7       1741.14       1679.95        40.02 o
  -7   4   7         32.53         24.98        17.90 o
  -6   4   7       2646.02       2816.44       100.02 o
  -5   4   7       1296.42       1383.07        44.09 o
  -4   4   7        638.85        795.89        28.80 o
  -3   4   7       1690.95       1660.28        49.80 o
  -2   4   7       5839.22       6442.02       215.98 o
  -1   4   7       1954.30       2164.44       110.96 o
   0   4   7      21117.01      24152.25      1628.46 o
   1   4   7       4245.23       4615.39       824.45 o
   2   4   7       9830.39       9388.91       243.11 o
   3   4   7       1105.95        939.00        32.49 o
   4   4   7       4639.45       4484.90       117.14 o
   5   4   7        101.89         94.10        22.48 o
   6   4   7         91.08         84.17        37.89 o
  -9   5   7         40.53         54.14        36.02 o
  -8   5   7        365.69        449.02        25.28 o
  -7   5   7       1123.55       1181.80        30.69 o
  -6   5   7       2159.31       2342.33        89.85 o
  -5   5   7       7339.12       7476.14       170.64 o
  -4   5   7      10902.94      12311.66       242.24 o
  -3   5   7      13403.63      14391.97       286.18 o
  -2   5   7      14534.79      14290.03       293.35 o
  -1   5   7        991.27        923.04        40.14 o
   0   5   7       2324.63       1989.07       230.60 o
   1   5   7       1167.59        866.76       158.16 o
   2   5   7         13.24         13.29        18.27 o
   3   5   7        895.99        812.90        31.11 o
   4   5   7       1256.54       1136.95        36.98 o
   5   5   7       1453.75       1481.64        38.88 o
  -9   6   7       2031.54       1880.24        60.58 o
  -8   6   7          6.06         29.89        20.60 o
  -7   6   7       1945.13       1921.01        48.41 o
  -6   6   7       1167.51       1248.28        33.81 o
  -5   6   7       1554.44       1498.21        45.82 o
  -4   6   7         70.48         83.82        15.68 o
  -3   6   7       3216.23       3696.88       170.83 o
  -2   6   7         26.73         10.79        13.08 o
  -1   6   7       9512.83      10260.90       249.07 o
   0   6   7       3459.17       3882.18       432.07 o
   1   6   7      10839.88      11885.54      1506.71 o
   2   6   7         64.78         83.40        19.84 o
   3   6   7       6531.51       5786.53       149.75 o
   4   6   7        920.51        878.39        34.04 o
   5   6   7        873.62        553.90        30.52 o
  -8   7   7          4.68         19.01        20.34 o
  -7   7   7       2010.23       2207.88        71.54 o
  -6   7   7        356.81        398.73        21.91 o
  -5   7   7      10240.75      11154.04       196.42 o
  -4   7   7       2100.05       2211.03        65.98 o
  -3   7   7      25348.37      28150.84       376.10 o
  -2   7   7        830.59        785.29        23.00 o
  -1   7   7       9888.34       9076.49       291.42 o
   0   7   7        969.72        654.30        73.74 o
   1   7   7       1613.82        992.25       332.90 o
   2   7   7        157.24        122.21        21.01 o
   3   7   7       1687.92       1538.13        45.23 o
   4   7   7        222.06        237.39        25.54 o
   5   7   7       1806.36       1665.01        40.03 o
  -8   8   7       1279.64       1077.01        33.46 o
  -7   8   7       1530.90       1487.86        43.52 o
  -6   8   7        475.25        433.24        23.98 o
  -5   8   7        816.91        948.48        27.09 o
  -4   8   7        143.39         92.41        17.21 o
  -3   8   7       2122.52       2304.63        69.09 o
  -2   8   7       5142.53       5572.65       165.44 o
  -1   8   7       8376.28       8903.93       548.74 o
   0   8   7       2291.32       2459.85       481.68 o
   1   8   7       8743.14       9832.81      1222.37 o
   2   8   7       7254.26       6602.26       187.24 o
   3   8   7       5868.16       5517.10       147.86 o
   4   8   7        440.79        336.50        29.38 o
   5   8   7        525.95        449.04        29.31 o
  -8   9   7        693.00        673.46        29.13 o
  -7   9   7        319.18        324.89        24.41 o
  -6   9   7       3611.48       4002.22        99.35 o
  -5   9   7        488.48        575.49        23.36 o
  -4   9   7       9775.87      10863.23       208.53 o
  -3   9   7       1109.02       1198.04        50.68 o
  -2   9   7       6937.38       7104.34       181.04 o
  -1   9   7        229.10        276.57        64.84 o
   0   9   7       2683.97       2309.13        53.49 o
   1   9   7         56.72         57.06        19.42 o
   2   9   7        158.11        115.87        23.99 o
   3   9   7        551.83        543.26        28.95 o
   4   9   7       2191.34       2213.07        80.59 o
   5   9   7        197.43        231.26        23.77 o
  -8  10   7       2398.26       2359.96        60.93 o
  -7  10   7         29.76         50.69        21.14 o
  -6  10   7       1896.04       1907.40        50.35 o
  -5  10   7         15.48         21.85        17.21 o
  -4  10   7        123.40         92.53        17.79 o
  -3  10   7        114.26        109.87        16.65 o
  -2  10   7       6358.49       7226.16       178.51 o
  -1  10   7        333.85        488.24        17.71 o
   0  10   7       7455.70       9058.74      1079.75 o
   1  10   7        258.64        398.26       140.71 o
   2  10   7      13861.93      15513.22       249.11 o
   3  10   7         57.53         11.52        20.11 o
   4  10   7       2509.89       2624.66        81.38 o
   5  10   7         18.96          3.62        30.49 o
  -8  11   7        536.78        653.64        42.84 o
  -7  11   7        391.69        432.30        26.42 o
  -6  11   7       3534.52       4023.97        92.54 o
  -5  11   7        924.94       1112.35        32.00 o
  -4  11   7       8172.54       9316.69       170.19 o
  -3  11   7       3127.87       3577.57       120.18 o
  -2  11   7       8877.33       9364.12       187.50 o
  -1  11   7       1238.42       1053.08        41.19 o
   0  11   7       2541.13       2423.94        79.78 o
   1  11   7        117.67         71.34        19.08 o
   2  11   7        265.19        185.39        26.67 o
   3  11   7        862.28        781.40        32.83 o
   4  11   7       1060.33       1171.37        36.63 o
   5  11   7        414.64        464.41        41.05 o
  -8  12   7        537.27        378.88        42.84 o
  -7  12   7       2053.98       2197.23        66.54 o
  -6  12   7        333.48        270.46        23.04 o
  -5  12   7        479.73        435.55        25.44 o
  -4  12   7        109.76        140.08        18.28 o
  -3  12   7        840.01        922.02        27.89 o
  -2  12   7        787.14        829.89        25.93 o
  -1  12   7       4269.88       5037.44       176.68 o
   0  12   7       1387.82       1784.46       106.56 o
   1  12   7       5516.91       6914.04       465.58 o
   2  12   7       2139.73       2491.56        67.19 o
   3  12   7       3986.76       4706.91       106.97 o
   4  12   7        189.03        205.73        24.98 o
   5  12   7        478.42        564.56        43.87 o
  -7  13   7       1919.31       2238.31        60.89 o
  -6  13   7         39.59          4.34        19.12 o
  -5  13   7       6043.21       7079.97       123.74 o
  -4  13   7          2.81          6.09        16.07 o
  -3  13   7      10948.49      11920.95       188.49 o
  -2  13   7        273.96        210.45        18.54 o
  -1  13   7       2843.51       2940.50       420.63 o
   0  13   7        347.94        262.31        45.87 o
   1  13   7        756.10        533.97       190.92 o
   2  13   7         17.45         72.65        21.61 o
   3  13   7       1307.37       1152.15        38.74 o
   4  13   7          1.84         10.00        20.99 o
  -7  14   7       1267.01       1208.20        35.63 o
  -6  14   7        681.04        501.83        27.52 o
  -5  14   7        353.96        336.26        24.91 o
  -4  14   7         31.09         34.32        17.59 o
  -3  14   7        619.43        560.24        25.05 o
  -2  14   7         33.87         14.70        15.69 o
  -1  14   7       4078.01       4698.52       217.57 o
   0  14   7       1040.87       1306.35        30.88 o
   1  14   7       5939.06       7590.71       377.83 o
   2  14   7        579.57        686.47        29.87 o
   3  14   7       3267.24       3887.98        87.05 o
   4  14   7        451.92        526.76        41.26 o
  -7  15   7        521.39        686.67        43.92 o
  -6  15   7       1828.09       2080.53        60.48 o
  -5  15   7       2275.93       2610.40        74.19 o
  -4  15   7       3686.65       4144.33        97.45 o
  -3  15   7       2552.31       2414.07        83.19 o
  -2  15   7       1546.25       1520.85        44.64 o
  -1  15   7        156.11        188.83        90.44 o
   0  15   7        609.78        473.01        21.33 o
   1  15   7        265.48        104.69        18.21 o
   2  15   7         81.33         85.06        22.49 o
   3  15   7        328.18        336.14        26.43 o
   4  15   7        729.94        799.46        46.54 o
  -7  16   7          1.80         38.70        37.77 o
  -6  16   7        964.95        756.39        31.81 o
  -5  16   7          0.03         11.78        20.11 o
  -4  16   7         19.13         12.79        19.44 o
  -3  16   7        203.61        192.55        21.74 o
  -2  16   7       1939.75       1933.73        51.95 o
  -1  16   7         52.91        136.52        16.67 o
   0  16   7       5317.53       6482.63       173.50 o
   1  16   7        233.24        421.77       132.17 o
   2  16   7       4766.85       5552.28       101.88 o
   3  16   7         73.58         57.44        20.12 o
   4  16   7       1694.44       2086.19        62.38 o
  -6  17   7       1821.20       2159.90        55.76 o
  -5  17   7        290.05        288.85        23.98 o
  -4  17   7       5567.21       6072.51       102.58 o
  -3  17   7        280.09        266.78        22.79 o
  -2  17   7       3113.61       2956.82        83.61 o
  -1  17   7        247.06        192.25        86.07 o
   0  17   7        602.27        357.54        27.67 o
   1  17   7        163.18         74.34        24.01 o
   2  17   7          2.54         19.75        19.75 o
   3  17   7         25.57         19.38        27.33 o
  -6  18   7        207.09        133.65        35.78 o
  -5  18   7         95.83          8.48        23.18 o
  -4  18   7          2.86          3.20        19.43 o
  -3  18   7         54.18          1.33        20.46 o
  -2  18   7       1139.38       1223.27        32.13 o
  -1  18   7       1649.75       2159.28        99.33 o
   0  18   7       1415.69       1589.50        30.23 o
   1  18   7       1819.71       2182.09       105.21 o
   2  18   7       1586.28       1840.16        57.67 o
   3  18   7        939.09        780.64        46.00 o
  -5  19   7       3355.44       4052.66        70.59 o
  -4  19   7        301.97        298.74        23.69 o
  -3  19   7       2733.96       2868.15        71.15 o
  -2  19   7        295.10        226.69        22.65 o
  -1  19   7       1920.47       1853.11       144.99 o
   0  19   7        162.61         76.31        34.43 o
   1  19   7         36.33         27.80        35.45 o
   2  19   7          2.34          9.46        27.84 o
  -5  20   7        103.61         15.33        36.84 o
  -4  20   7         13.66         20.30        20.30 o
  -3  20   7        339.13        274.08        25.72 o
  -2  20   7         11.01         18.81        20.04 o
  -1  20   7       2158.14       2568.77       268.65 o
   0  20   7         42.17         51.90        17.50 o
   1  20   7       2864.19       3176.79        84.05 o
   2  20   7         35.77         26.17        30.04 o
  -4  21   7        985.05        927.97        45.08 o
  -3  21   7       1157.16       1256.51        33.32 o
  -2  21   7        760.54        780.29        30.47 o
  -1  21   7        915.29        739.12       232.21 o
   0  21   7         51.99          5.64        17.78 o
   1  21   7         14.56          8.09        26.40 o
  -4  22   7          1.06         37.48        35.75 o
  -3  22   7        104.34         78.65        34.00 o
  -2  22   7        671.50        543.89        45.45 o
  -1  22   7        248.72        412.20       101.72 o
   0  22   7       1812.20       2298.95       331.37 o
  -2  23   7       1820.17       1645.66        63.59 o
  -1  23   7          1.70         28.49        31.38 o
  -8   0   8       1704.66       1414.51        37.18 o
  -6   0   8         51.45         40.34        20.05 o
  -4   0   8       2046.93       2247.83        77.79 o
  -2   0   8      19964.52      23928.53       402.29 o
   0   0   8      21810.13      24568.36      1533.62 o
   2   0   8       5516.00       5962.86       152.16 o
   4   0   8        710.30        876.04        33.12 o
  -9   1   8        119.39        125.07        56.10 o
  -8   1   8       1652.09       1492.91        25.57 o
  -7   1   8        517.13        451.02        16.87 o
  -6   1   8       7790.47       7631.03       110.29 o
  -5   1   8       2245.99       2333.28        87.72 o
  -4   1   8       8451.23       8741.21       157.31 o
  -3   1   8       1251.45       1266.03        58.13 o
  -2   1   8       6723.97       6991.22       183.89 o
  -1   1   8         20.53         10.43         7.61 o
   0   1   8         25.99         43.40        22.19 o
   1   1   8        875.94        797.52        17.94 o
   2   1   8        760.40        786.09        25.34 o
   3   1   8        720.81        772.15        32.59 o
   4   1   8       3574.41       4093.81        67.21 o
   5   1   8        922.72        988.41        38.48 o
  -9   2   8       1065.84        769.02        46.82 o
  -8   2   8        424.53        290.69        23.49 o
  -7   2   8        373.80        256.72        22.28 o
  -6   2   8        201.05        126.34        19.45 o
  -5   2   8        197.98        211.84        19.83 o
  -4   2   8        486.70        556.32        23.59 o
  -3   2   8       4358.84       4588.51       163.57 o
  -2   2   8       3061.98       3395.44       166.83 o
  -1   2   8      19886.82      21545.39       259.12 o
   0   2   8       7470.38       8250.98       256.66 o
   1   2   8       7035.89       6554.47       639.38 o
   2   2   8       2727.99       2841.38       114.72 o
   3   2   8       1553.61       1622.46        48.84 o
   4   2   8        327.52        393.09        26.99 o
   5   2   8         30.70         53.51        29.66 o
  -9   3   8       1021.66       1088.56        48.53 o
  -8   3   8          3.54          1.75        18.97 o
  -7   3   8       4932.71       4419.53        94.78 o
  -6   3   8         67.58         93.11        17.72 o
  -5   3   8      12327.58      12459.57       207.56 o
  -4   3   8         61.25         62.88        16.20 o
  -3   3   8      13513.69      14223.32       267.22 o
  -2   3   8        913.82        809.00        31.50 o
  -1   3   8       3382.02       2717.75       154.33 o
   0   3   8        386.34        213.80        70.31 o
   1   3   8        417.41        244.78        34.67 o
   2   3   8         21.71         16.47        18.08 o
   3   3   8       1385.26       1410.21        42.51 o
   4   3   8        222.03        247.43        25.69 o
   5   3   8       2634.32       2449.93        65.34 o
  -8   4   8        281.94        116.06        22.31 o
  -7   4   8        559.87        452.59        25.61 o
  -6   4   8         54.68         26.94        17.09 o
  -5   4   8        299.40        294.69        20.35 o
  -4   4   8         27.00         26.21        15.37 o
  -3   4   8       6443.21       6852.29       200.08 o
  -2   4   8       3427.06       3686.89       153.02 o
  -1   4   8      18130.53      20248.50       373.70 o
   0   4   8       2425.67       2630.00       204.42 o
   1   4   8       9713.16      10134.54       533.18 o
   2   4   8       1189.08       1128.80        33.78 o
   3   4   8       3281.19       3088.97       100.14 o
   4   4   8          4.61          1.02        20.77 o
   5   4   8         96.01        149.11        32.44 o
  -8   5   8       1208.70       1221.49        31.99 o
  -7   5   8       1555.80       1739.97        43.43 o
  -6   5   8       3270.46       3486.08        98.43 o
  -5   5   8       1880.89       2114.80        57.75 o
  -4   5   8      10420.00      10823.29       208.44 o
  -3   5   8       5459.32       5690.12       161.82 o
  -2   5   8        854.27        796.18        30.26 o
  -1   5   8        420.63        267.16        31.00 o
   0   5   8        511.10        379.11        87.39 o
   1   5   8       1756.77       1081.73       314.85 o
   2   5   8       1016.38        884.20        31.35 o
   3   5   8       2567.89       2402.74        89.72 o
   4   5   8       1397.95       1437.11        37.51 o
   5   5   8       1218.14       1147.13        49.19 o
  -8   6   8       1409.53       1161.07        34.81 o
  -7   6   8          2.91         18.26        18.26 o
  -6   6   8        264.55        207.99        21.21 o
  -5   6   8        154.68        145.86        18.45 o
  -4   6   8       3295.76       3347.21       120.39 o
  -3   6   8         20.86          4.12        14.71 o
  -2   6   8      11589.17      12442.51       238.37 o
  -1   6   8        888.27        958.39       110.14 o
   0   6   8       9185.36       9544.63       621.89 o
   1   6   8        544.27        854.59       303.64 o
   2   6   8       7795.92       7400.12       168.37 o
   3   6   8        688.86        628.60        28.31 o
   4   6   8        799.02        748.90        32.27 o
   5   6   8         11.16          8.08        30.03 o
  -8   7   8       1640.15       1734.70        52.04 o
  -7   7   8          5.69         11.14        18.52 o
  -6   7   8       3202.56       3422.44        93.71 o
  -5   7   8        337.84        341.45        21.31 o
  -4   7   8      11649.28      13124.13       215.44 o
  -3   7   8         50.55         35.70        15.02 o
  -2   7   8       2296.54       2270.72        70.43 o
  -1   7   8         17.51         21.25        19.74 o
   0   7   8         73.82         43.94        13.78 o
   1   7   8        167.56         64.31        14.87 o
   2   7   8       3311.00       3017.05       111.50 o
   4   7   8       3358.75       3233.64        81.07 o
   5   7   8        260.93        294.54        36.39 o
  -8   8   8        302.31        175.03        24.13 o
  -7   8   8        238.55        193.34        23.62 o
  -6   8   8         51.58         29.62        18.07 o
  -5   8   8         24.75         13.01        17.63 o
  -4   8   8        736.88        756.65        25.98 o
  -3   8   8       3700.92       3809.83       126.42 o
  -2   8   8       5899.47       6317.01       166.28 o
  -1   8   8       4316.48       4639.53       117.76 o
   0   8   8       6341.81       7055.17       953.43 o
   1   8   8       5921.70       6395.58       877.61 o
   2   8   8       3288.95       3033.76       109.95 o
   3   8   8        990.33        758.43        31.32 o
   4   8   8       1021.57        934.07        35.24 o
   5   8   8        173.87        151.85        37.98 o
  -8   9   8        658.90        831.42        43.41 o
  -7   9   8       2778.82       3018.29        72.70 o
  -6   9   8        841.21        895.27        28.31 o
  -5   9   8       7690.86       8480.64       149.53 o
  -4   9   8       3340.46       3590.99       121.03 o
  -3   9   8       6216.58       6633.94       158.05 o
  -2   9   8       1269.26       1324.52        40.60 o
  -1   9   8       1664.99       1539.70        71.45 o
   0   9   8          5.27          3.46        13.49 o
   1   9   8        467.50        240.68        52.04 o
   2   9   8        273.33        241.25        24.33 o
   3   9   8       2014.88       1956.15        72.88 o
   4   9   8        152.52        186.80        24.47 o
  -8  10   8         43.81         11.16        33.35 o
  -7  10   8        328.46        301.25        27.24 o
  -6  10   8         82.08         50.32        19.39 o
  -5  10   8         11.76         11.17        18.90 o
  -4  10   8        156.05        161.06        20.00 o
  -3  10   8       5971.74       6354.13       149.53 o
  -2  10   8          6.05          4.84        14.61 o
  -1  10   8       5946.76       6476.03       123.40 o
   0  10   8         76.97         95.53        45.94 o
   1  10   8       7803.84       9254.18       597.20 o
   2  10   8        186.30        124.82        23.51 o
   3  10   8       1743.57       1629.95        45.49 o
   4  10   8          3.57         10.82        21.86 o
  -8  11   8        247.52        345.65        39.54 o
  -7  11   8       1509.13       1905.48        58.01 o
  -6  11   8       1872.98       2160.81        69.12 o
  -5  11   8       5245.45       5828.67       115.44 o
  -4  11   8       2550.29       2764.43        94.13 o
  -3  11   8       3999.05       4007.78       117.54 o
  -2  11   8       1427.78       1414.10        40.11 o
  -1  11   8        862.90        801.51        22.27 o
   0  11   8        141.73        151.49        31.35 o
   1  11   8        667.79        414.02       120.61 o
   2  11   8        327.40        275.78        25.89 o
   3  11   8       2195.09       2209.97        70.97 o
   4  11   8        695.00        810.97        45.23 o
  -7  12   8         55.92         49.79        23.28 o
  -6  12   8         35.30         34.27        20.99 o
  -5  12   8          3.95          8.14        20.15 o
  -4  12   8       1528.28       1491.71        44.08 o
  -3  12   8       1600.48       1756.39        46.09 o
  -2  12   8       3543.20       3592.51       106.80 o
  -1  12   8       1145.75       1332.69        31.20 o
   0  12   8       5003.20       5972.99       587.29 o
   1  12   8       2949.69       3542.01       296.15 o
   2  12   8       2311.67       2755.73        85.88 o
   3  12   8        163.40        140.64        22.33 o
   4  12   8       1003.51       1176.78        51.75 o
  -7  13   8         31.94         62.19        23.06 o
  -6  13   8       3503.81       4083.64        80.22 o
  -5  13   8        314.92        442.84        25.01 o
  -4  13   8       6817.31       7145.01       128.25 o
  -3  13   8         73.68         80.65        19.19 o
  -2  13   8       2070.04       2182.36        88.23 o
  -1  13   8         21.61         28.59        14.90 o
   0  13   8         38.78          2.09        15.88 o
   1  13   8          0.69         15.42        15.28 o
   2  13   8       1295.89       1159.46        40.48 o
   3  13   8         36.93         14.89        19.33 o
   4  13   8       1742.74       1993.96        61.43 o
  -7  14   8        101.66         50.53        36.81 o
  -6  14   8        250.72        225.10        24.15 o
  -5  14   8          5.34         25.95        20.98 o
  -4  14   8        892.32        901.67        30.44 o
  -3  14   8        271.87        178.87        22.28 o
  -2  14   8       4070.91       3897.63       102.94 o
  -1  14   8       1265.66       1627.68        31.22 o
   0  14   8       5251.60       6458.20       299.23 o
   1  14   8        226.06        421.98       109.11 o
   2  14   8       2194.36       2839.59        76.11 o
   3  14   8        598.23        684.20        28.09 o
  -7  15   8       1465.08       1980.78        61.45 o
  -6  15   8        926.64       1134.79        32.18 o
  -5  15   8       2634.73       3159.33        73.96 o
  -4  15   8       3014.94       3351.08        83.44 o
  -3  15   8       4194.40       4394.66        99.42 o
  -2  15   8        244.64        243.69        21.90 o
  -1  15   8         73.84         48.55        22.88 o
   0  15   8         49.74         13.53        16.37 o
   1  15   8        114.96         37.68        17.03 o
   2  15   8        182.38        151.74        23.03 o
   3  15   8        678.71        543.65        40.02 o
  -6  16   8         13.34         12.09        20.72 o
  -5  16   8         55.18          1.48        22.75 o
  -4  16   8         58.01         46.96        20.74 o
  -3  16   8       1880.28       2069.53        70.86 o
  -2  16   8        315.63        308.71        22.89 o
  -1  16   8       4970.77       5947.81       447.11 o
   0  16   8        202.50        203.93        17.66 o
   1  16   8       3129.28       3815.12       152.32 o
   2  16   8         84.07        122.30        21.01 o
   3  16   8       1432.62       1882.21        56.08 o
  -6  17   8        407.69        372.66        39.66 o
  -5  17   8       2545.15       3171.81        67.75 o
  -4  17   8        286.43        256.00        23.35 o
  -3  17   8       2406.41       2371.70        70.63 o
  -2  17   8        921.63        897.23        29.91 o
  -1  17   8        282.44        237.69       126.16 o
   0  17   8         41.44         17.30        16.47 o
   1  17   8        171.93         59.52        18.18 o
   2  17   8          4.85         27.06        27.06 o
  -6  18   8         56.33         53.31        37.26 o
  -5  18   8         21.44         11.99        33.84 o
  -4  18   8        165.44         79.04        22.53 o
  -3  18   8        821.92        811.51        30.54 o
  -2  18   8       1337.74       1254.99        35.16 o
  -1  18   8       2658.70       3358.21       265.39 o
   0  18   8       1441.08       1618.58        92.79 o
   1  18   8       1381.75       1552.56        36.93 o
   2  18   8        838.13        974.20        45.62 o
  -5  19   8        123.42        194.98        37.16 o
  -4  19   8       1657.20       1857.41        54.86 o
  -3  19   8         15.85         63.20        22.37 o
  -2  19   8        674.94        708.65        31.37 o
  -1  19   8          8.06         23.54        17.57 o
   0  19   8         76.28         42.67        23.40 o
   1  19   8          2.36         33.38        24.04 o
  -4  20   8        172.37        157.78        36.81 o
  -3  20   8          8.22         21.11        21.11 o
  -2  20   8       2757.69       2700.68        71.37 o
  -1  20   8        187.08        254.43        34.58 o
   0  20   8       2602.28       3266.24       292.49 o
   1  20   8         89.99        113.69        48.23 o
  -3  21   8        284.86        286.15        39.57 o
  -2  21   8        704.70        763.61        50.44 o
  -1  21   8         55.11         41.87        28.76 o
   0  21   8          1.21         19.45        27.45 o
  -2  22   8        333.43        233.68        48.60 o
  -7   0   9          0.32         10.31        19.37 o
  -5   0   9       1853.54       1764.17        56.29 o
  -3   0   9      13599.31      14966.85       278.37 o
  -1   0   9      22165.69      23183.79       309.50 o
   1   0   9       7715.46       6964.32      2412.17 o
   3   0   9        395.12        425.54        26.52 o
  -8   1   9        620.33        677.15        29.72 o
  -7   1   9       4260.71       4202.97       101.14 o
  -6   1   9       1177.77       1350.04       109.51 o
  -5   1   9       3330.11       3542.47       255.34 o
  -4   1   9       2701.53       3020.40       164.62 o
  -3   1   9       4592.47       4744.11       188.23 o
  -2   1   9        461.12        473.36        83.93 o
  -1   1   9        348.92        262.08        38.72 o
   0   1   9          7.13         26.22         9.33 o
   1   1   9       1458.20       1326.84        44.82 o
   2   1   9        455.49        428.80        21.27 o
   3   1   9       3697.37       4211.03        69.32 o
   4   1   9        594.45        646.93        52.89 o
  -8   2   9        308.17        191.60        23.30 o
  -7   2   9         34.91         10.43        18.91 o
  -6   2   9        672.44        531.95        26.65 o
  -5   2   9        116.82         96.57        18.37 o
  -4   2   9       2361.58       2462.65        72.58 o
  -3   2   9       2266.55       2444.34        74.74 o
  -2   2   9      15325.65      16718.55       293.23 o
  -1   2   9       4003.38       4176.68       108.51 o
   0   2   9       8083.66       9115.76       192.12 o
   1   2   9       2062.41       1951.19       185.54 o
   2   2   9       3057.78       3439.82       103.91 o
   3   2   9        147.52        162.13        22.35 o
   4   2   9         20.58         72.88        22.93 o
  -8   3   9       3193.19       2927.39        61.66 o
  -7   3   9        309.22        335.80        22.40 o
  -6   3   9       5114.95       4922.08       110.43 o
  -5   3   9         48.79         57.43        16.25 o
  -4   3   9       2942.48       3216.83       138.72 o
  -3   3   9        461.41        498.70        23.10 o
  -2   3   9         19.47         34.90        17.39 o
  -1   3   9        243.37        218.26        51.57 o
   0   3   9       1363.40        789.56       239.13 o
   1   3   9        134.94        117.92        45.14 o
   2   3   9       5088.82       5548.16       129.23 o
   3   3   9        524.24        517.66        27.33 o
   4   3   9       3202.79       3793.82        78.31 o
  -8   4   9        617.36        428.11        27.17 o
  -7   4   9        166.64         71.80        20.38 o
  -6   4   9        651.61        487.24        25.60 o
  -5   4   9         25.57         10.09        15.89 o
  -4   4   9       2256.09       2355.74        66.14 o
  -3   4   9        420.97        431.59        21.89 o
  -2   4   9      12985.11      12797.47       233.96 o
  -1   4   9       3522.59       3762.76       103.40 o
   0   4   9       6494.20       6997.52       244.76 o
   1   4   9        627.38        956.34       242.49 o
   2   4   9       2837.41       3219.00       101.15 o
   3   4   9         22.87         47.84        18.84 o
   4   4   9          8.73         41.19        22.11 o
  -8   5   9       1440.72       1387.67        48.27 o
  -7   5   9       2126.91       2230.93        64.72 o
  -6   5   9       3033.12       3191.02        87.43 o
  -5   5   9       2568.33       2612.84        90.89 o
  -4   5   9       2691.74       2956.39       105.96 o
  -3   5   9       1202.57       1113.88        36.60 o
  -2   5   9       1993.26       1770.92        51.61 o
  -1   5   9         58.58         91.39        19.31 o
   0   5   9        357.71        186.59        46.69 o
   1   5   9       3159.91       1383.16       896.41 o
   2   5   9       2337.36       2162.45        84.75 o
   3   5   9       1335.43       1291.63        36.02 o
   4   5   9        996.96        998.68        32.79 o
  -8   6   9         33.55         19.51        30.43 o
  -7   6   9         12.59         20.54        20.29 o
  -6   6   9        879.59        726.32        28.07 o
  -5   6   9       2008.29       2094.79        55.67 o
  -4   6   9         43.35         56.16        16.77 o
  -3   6   9       8938.43       9367.06       184.09 o
  -2   6   9        801.87        830.59        25.62 o
  -1   6   9      14054.38      15032.29       258.79 o
   0   6   9         69.14        107.89        27.54 o
   1   6   9       3837.13       4058.24        99.56 o
   2   6   9        407.25        400.45        25.74 o
   3   6   9        545.86        447.20        26.41 o
   4   6   9          0.28         28.90        28.90 o
  -8   7   9         82.08        107.37        32.88 o
  -7   7   9       4230.51       4461.72        82.77 o
  -6   7   9        615.87        673.90        26.09 o
  -5   7   9       3944.57       4153.33       106.43 o
  -4   7   9        205.14        183.81        19.41 o
  -3   7   9       4590.77       4700.67       126.80 o
  -2   7   9         71.10         52.32        16.07 o
  -1   7   9        120.23         57.01        15.20 o
   0   7   9        166.43         90.50        30.75 o
   1   7   9       2763.28       1558.16       575.94 o
   2   7   9        101.99        122.96        21.48 o
   3   7   9       2668.09       2256.99        69.29 o
   4   7   9         78.03         19.68        30.15 o
  -8   8   9         85.53         56.82        33.11 o
  -7   8   9          9.62         48.54        21.16 o
  -6   8   9          5.58          0.65        19.00 o
  -5   8   9        833.53        813.14        28.75 o
  -4   8   9       3232.61       3381.14       102.85 o
  -3   8   9       3416.92       3621.32       110.26 o
  -2   8   9       1677.68       1616.35        49.55 o
  -1   8   9       3788.61       3998.50        94.55 o
   0   8   9       4418.83       4675.02       364.52 o
   1   8   9       2467.99       2649.83       188.89 o
   2   8   9        374.69        377.90        25.46 o
   3   8   9        242.98        132.58        21.40 o
   4   8   9        104.76         64.32        35.28 o
  -8   9   9       1227.06       1390.38        52.70 o
  -7   9   9        399.70        465.18        26.22 o
  -6   9   9       4687.22       5085.99        95.54 o
  -5   9   9        593.52        640.00        26.14 o
  -4   9   9       2588.75       2901.68        92.07 o
  -3   9   9        943.93        899.38        26.88 o
  -2   9   9        124.28         99.85        17.50 o
  -1   9   9        371.36        277.83        44.29 o
   0   9   9       1596.63        991.45       253.12 o
   1   9   9        327.20        191.68        77.17 o
   2   9   9       3324.28       3017.88        84.47 o
   3   9   9        828.62        791.56        29.39 o
   4   9   9       1770.12       1868.42        60.81 o
  -7  10   9         19.48         38.13        22.03 o
  -6  10   9        283.98        195.39        23.22 o
  -5  10   9         30.31         22.38        19.79 o
  -4  10   9       5881.14       6226.77       124.68 o
  -3  10   9         12.92         11.65        16.87 o
  -2  10   9       4550.97       4465.33       114.97 o
  -1  10   9        102.87        201.34        16.23 o
   0  10   9       7534.95       8147.22       590.03 o
   1  10   9          3.14        342.24       232.40 o
   2  10   9        866.92        909.41        32.61 o
   3  10   9          3.41         42.04        19.06 o
  -7  11   9        455.13        496.30        27.24 o
  -6  11   9       2694.78       3114.66        73.99 o
  -5  11   9       1637.45       1699.39        45.35 o
  -4  11   9       2735.22       2807.17        85.06 o
  -3  11   9        432.46        450.17        23.66 o
  -2  11   9        926.55        841.32        27.23 o
  -1  11   9        121.63        114.17        15.95 o
   0  11   9        520.35        423.96       132.86 o
   1  11   9       1441.57       1082.38       466.73 o
   2  11   9       1718.50       1746.85        43.37 o
   3  11   9        519.11        526.74        25.57 o
  -7  12   9          0.70          7.84        33.95 o
  -6  12   9         44.65         40.19        21.18 o
  -5  12   9       1358.41       1218.25        36.15 o
  -4  12   9       1421.50       1517.14        40.95 o
  -3  12   9       4777.33       4856.99       109.45 o
  -2  12   9       1546.43       1509.39        44.95 o
  -1  12   9       3340.43       3878.92       206.45 o
   0  12   9       2821.01       3267.88       224.08 o
   1  12   9       2058.20       2456.20        49.24 o
   2  12   9         92.34        101.85        21.54 o
   3  12   9        385.52        400.61        36.75 o
  -7  13   9       1777.52       2342.90        62.16 o
  -6  13   9         17.58         17.16        20.43 o
  -5  13   9       4716.52       5385.95        95.26 o
  -4  13   9         28.85         50.40        19.61 o
  -3  13   9       1807.14       1801.35        47.15 o
  -2  13   9         19.28         16.96        16.96 o
  -1  13   9         14.23          2.18        15.86 o
   0  13   9          3.90         20.50        17.55 o
   1  13   9       1415.08       1066.74       418.75 o
   2  13   9         73.79         58.79        20.68 o
   3  13   9       1419.05       1355.63        50.90 o
  -7  14   9          5.83         38.15        39.51 o
  -6  14   9        199.28         81.52        23.26 o
  -5  14   9        552.01        515.14        29.56 o
  -4  14   9        437.34        296.78        24.43 o
  -3  14   9       4336.95       4565.73        95.70 o
  -2  14   9       1530.57       1396.84        36.96 o
  -1  14   9       4758.84       5394.64       601.44 o
   0  14   9        305.17        378.59        19.62 o
   1  14   9       2076.88       2336.07        62.23 o
   2  14   9        466.86        607.66        26.77 o
   3  14   9        203.63        202.60        35.11 o
  -6  15   9       1556.54       1794.41        54.84 o
  -5  15   9        813.68        991.32        31.80 o
  -4  15   9       1327.01       1448.20        34.97 o
  -3  15   9         51.64         10.66        21.15 o
  -2  15   9        359.48        352.84        24.73 o
  -1  15   9          3.86         26.45        16.18 o
   0  15   9        702.77        423.99        21.85 o
   1  15   9        820.96        487.42       194.82 o
   2  15   9        725.13        639.22        41.64 o
  -6  16   9        140.91        104.98        36.68 o
  -5  16   9         20.73         15.65        22.49 o
  -4  16   9       1064.86        938.19        32.43 o
  -3  16   9         67.86         76.44        22.25 o
  -2  16   9       4592.45       4684.86        92.09 o
  -1  16   9        264.81        400.53        51.94 o
   0  16   9       2344.48       2793.75       181.48 o
   1  16   9         29.37        166.27        87.34 o
   2  16   9        715.92        940.87        44.54 o
  -5  17   9         59.93         62.46        33.62 o
  -4  17   9       1041.72       1206.39        33.39 o
  -3  17   9        268.12        273.41        25.14 o
  -2  17   9        259.93        212.28        26.05 o
  -1  17   9         38.13         13.60        17.20 o
   0  17   9        302.43        216.99        30.18 o
   1  17   9         60.78         26.28        24.97 o
  -5  18   9        186.78        137.74        40.14 o
  -4  18   9        386.20        290.39        38.82 o
  -3  18   9       1208.54       1177.94        35.42 o
  -2  18   9       2133.59       2198.53        64.82 o
  -1  18   9       1802.06       2180.21       437.75 o
   0  18   9       1290.28       1538.54       224.99 o
   1  18   9        631.46        777.02        74.50 o
  -4  19   9         47.48         46.16        33.99 o
  -3  19   9        879.20        789.85        46.47 o
  -2  19   9         16.22         36.25        36.25 o
  -1  19   9         40.94         15.35        27.94 o
   0  19   9         69.74         40.43        38.45 o
  -3  20   9       1158.18       1111.26        55.34 o
  -2  20   9         52.84         48.50        40.56 o
  -1  20   9       2423.12       3310.46       691.78 o
  -8   0  10          0.82         23.55        34.91 o
  -6   0  10       1181.96       1029.18        35.50 o
  -4   0  10       6427.35       7278.58       172.02 o
  -2   0  10       7994.78       8790.52       206.51 o
   0   0  10       3401.49       3756.97       109.04 o
   2   0  10        582.56        714.91        31.77 o
   4   0  10        477.93        743.20        50.41 o
  -8   1  10       2547.78       2655.08       116.94 o
  -7   1  10        703.91        779.50        31.66 o
  -6   1  10       1633.96       1944.62       115.85 o
  -5   1  10         98.81         97.21        20.50 o
  -4   1  10       1005.60       1209.87       124.97 o
  -3   1  10         23.94          8.77        13.28 o
  -2   1  10       1066.34       1336.43       165.18 o
  -1   1  10        125.83         99.90        10.63 o
   0   1  10       1313.75       1117.83       188.30 o
   1   1  10       1818.47       1693.35       111.42 o
   2   1  10       5625.19       6958.28       177.83 o
   3   1  10       1041.00       1325.36        25.76 o
   4   1  10       1364.84       1864.08        47.10 o
  -8   2  10         28.48         44.07        31.14 o
  -7   2  10        129.84         71.23        21.21 o
  -6   2  10       1025.80        955.93        32.78 o
  -5   2  10       3506.80       3540.34       103.09 o
  -4   2  10       2433.04       2449.07       101.16 o
  -3   2  10       3820.44       3889.39       127.03 o
  -2   2  10       3944.64       4296.75       135.08 o
  -1   2  10       6903.51       7167.99       500.42 o
   0   2  10       2138.86       2579.30       106.83 o
   1   2  10       1348.76       1311.52       432.16 o
   2   2  10        440.42        497.27        28.44 o
   3   2  10         22.46          5.13        20.65 o
  -8   3  10         88.37        115.78        32.40 o
  -7   3  10       4274.23       4145.74        79.69 o
  -6   3  10        116.86        107.53        20.75 o
  -5   3  10       1838.66       1906.68        53.08 o
  -4   3  10        389.62        348.70        23.25 o
  -3   3  10         57.78         45.39        18.51 o
  -2   3  10         17.53         41.19        18.34 o
  -1   3  10       1244.71        789.45       106.00 o
   0   3  10         23.47         22.27        15.05 o
   1   3  10       4597.49       3656.07       117.06 o
   2   3  10        170.95        190.33        23.85 o
   3   3  10       2968.56       3550.49        77.05 o
  -8   4  10         17.06         30.38        30.38 o
  -7   4  10        709.23        491.94        27.47 o
  -6   4  10         95.57         52.77        19.66 o
  -5   4  10       3495.17       3432.87        95.34 o
  -4   4  10        908.51        879.25        29.89 o
  -3   4  10       6716.47       6642.75       145.84 o
  -2   4  10       1684.33       1782.93        48.68 o
  -1   4  10       8097.67       8349.42       708.40 o
   0   4  10       1114.22       1258.60        33.88 o
   1   4  10       1672.66       1831.08       117.30 o
   2   4  10        135.91        143.70        22.77 o
   3   4  10         20.01         19.21        19.76 o
  -8   5  10       1152.41       1292.74        50.39 o
  -7   5  10       1129.92       1094.96        31.13 o
  -6   5  10       2537.10       2623.10        72.62 o
  -5   5  10        898.21        961.27        28.92 o
  -4   5  10        322.01        316.54        22.25 o
  -3   5  10        195.85        146.79        19.10 o
  -2   5  10          3.45         18.56        16.99 o
  -1   5  10       1136.27        985.78        42.95 o
   0   5  10       2140.04       1412.61       490.09 o
   1   5  10       2028.98       1318.96       643.77 o
   2   5  10       1474.40       1425.99        36.87 o
   3   5  10       1599.96       1675.57        54.98 o
  -8   6  10          0.30         71.34        34.36 o
  -7   6  10        125.72         72.62        21.06 o
  -6   6  10       1565.19       1228.26        37.03 o
  -5   6  10        258.66        166.39        20.79 o
  -4   6  10       4813.54       4767.31       111.00 o
  -3   6  10        722.72        739.63        26.60 o
  -2   6  10       6458.53       6204.74       135.11 o
  -1   6  10         19.34         45.66        27.07 o
   0   6  10       2737.70       3209.71       162.61 o
   1   6  10        213.35        283.97        62.33 o
   2   6  10         59.25         63.18        21.03 o
   3   6  10         33.76         21.47        18.29 o
  -8   7  10       1774.83       1960.08        58.04 o
  -7   7  10         37.90         52.98        20.75 o
  -6   7  10       4090.25       4296.97        86.02 o
  -5   7  10        157.03        159.56        20.05 o
  -4   7  10        352.08        340.55        22.27 o
  -3   7  10          7.90          1.17        16.65 o
  -2   7  10          9.70         74.13        18.51 o
  -1   7  10         84.62         96.72        29.39 o
   0   7  10       4750.11       3047.43       892.55 o
   1   7  10        367.71        256.48        92.37 o
   2   7  10       2335.40       2457.06        70.77 o
   3   7  10         77.48         70.30        28.11 o
  -7   8  10         74.57         57.70        22.39 o
  -6   8  10       1333.06       1214.65        34.15 o
  -5   8  10       1166.85        975.79        31.60 o
  -4   8  10       3622.44       3686.31        95.69 o
  -3   8  10       1915.58       1765.52        46.87 o
  -2   8  10       4450.02       4162.30       106.81 o
  -1   8  10       2944.99       3020.40       175.69 o
   0   8  10       2679.55       2732.82       195.47 o
   1   8  10         73.08        129.68        40.83 o
   2   8  10        282.09        248.72        23.66 o
   3   8  10          2.22          8.61        27.38 o
  -7   9  10       2077.64       2479.43        58.59 o
  -6   9  10        269.40        287.21        22.74 o
  -5   9  10       2505.30       2666.00        75.17 o
  -4   9  10          3.87          5.43        17.13 o
  -3   9  10        134.93        178.43        20.67 o
  -2   9  10        163.12        111.98        18.65 o
  -1   9  10       1061.77        758.65        32.57 o
   0   9  10        986.39        604.86       212.03 o
   1   9  10       3316.35       1770.05       835.69 o
   2   9  10        360.73        307.84        24.04 o
   3   9  10       1142.77       1175.68        47.77 o
  -7  10  10        176.81        115.83        36.82 o
  -6  10  10          5.64          5.29        19.76 o
  -5  10  10       4299.89       4302.95        89.90 o
  -4  10  10         92.58         24.17        18.29 o
  -3  10  10       5781.95       5944.49       111.96 o
  -2  10  10         45.48         57.32        18.11 o
  -1  10  10       5615.32       5830.20       207.83 o
   0  10  10         74.68        113.56        16.66 o
   1  10  10       1163.88       1174.76        53.36 o
   2  10  10         34.89         13.66        21.22 o
   3  10  10         14.20          6.14        30.06 o
  -7  11  10       1090.73       1421.43        53.13 o
  -6  11  10        814.93        923.38        30.11 o
  -5  11  10        937.67       1047.03        31.85 o
  -4  11  10        453.51        456.67        24.68 o
  -3  11  10          3.23          7.02        18.56 o
  -2  11  10         31.03         21.56        17.91 o
  -1  11  10        361.97        320.88        31.18 o
   0  11  10        701.40        494.54       145.72 o
   1  11  10       2618.16       1582.88       792.66 o
   2  11  10        605.86        592.41        26.65 o
  -7  12  10         18.65          4.72        37.33 o
  -6  12  10        647.62        568.02        29.81 o
  -5  12  10        911.62        873.93        31.76 o
  -4  12  10       3893.10       3909.86        84.98 o
  -3  12  10        540.51        573.55        27.34 o
  -2  12  10       2853.18       2700.68        76.10 o
  -1  12  10       1206.18       1422.34        56.00 o
   0  12  10       1289.66       1369.87        96.40 o
   1  12  10        106.45        136.99        65.41 o
   2  12  10        102.54        107.12        33.09 o
  -6  13  10       1525.40       1745.74        53.46 o
  -5  13  10          0.00          5.49        21.22 o
  -4  13  10        280.21        320.49        24.09 o
  -3  13  10         73.50         43.96        20.75 o
  -2  13  10         90.07        111.49        21.36 o
  -1  13  10         10.77         23.89        17.79 o
   0  13  10       2344.66       1750.68       495.89 o
   1  13  10          3.66         14.87        16.19 o
   2  13  10       1921.78       2276.41        59.90 o
  -6  14  10        599.27        417.37        43.04 o
  -5  14  10        153.11        116.23        24.42 o
  -4  14  10       2220.76       2175.66        64.09 o
  -3  14  10        794.87        709.32        29.58 o
  -2  14  10       3577.24       3522.18        81.72 o
  -1  14  10        261.45        232.82        39.64 o
   0  14  10       1976.68       2350.04       102.77 o
   1  14  10        228.66        245.64        27.29 o
  -6  15  10        515.37        596.64        45.78 o
  -5  15  10        608.65        715.66        42.98 o
  -4  15  10        111.13        139.32        22.48 o
  -3  15  10         41.61         44.25        23.00 o
  -2  15  10          2.77          0.97        21.53 o
  -1  15  10        481.61        349.34        37.86 o
   0  15  10        505.92        347.75        20.86 o
   1  15  10       1137.90        891.44       357.87 o
  -5  16  10       1294.64       1198.39        55.64 o
  -4  16  10         78.83         22.09        21.03 o
  -3  16  10       3158.55       3298.91        69.33 o
  -2  16  10        111.58         88.99        24.12 o
  -1  16  10       2534.46       3167.34       525.78 o
   0  16  10          8.19         27.33        32.81 o
   1  16  10        566.74        683.62       229.25 o
  -4  17  10         82.52         46.70        34.83 o
  -3  17  10         33.39          3.30        33.90 o
  -2  17  10          2.42         26.27        36.03 o
  -1  17  10        346.20        227.86        41.75 o
   0  17  10         16.30          4.40        25.53 o
  -4  18  10        830.07        587.70        48.78 o
  -3  18  10        835.48        686.28        48.03 o
  -2  18  10        982.21        736.82        53.03 o
  -1  18  10        892.87       1159.50       300.42 o
  -7   0  11       2025.35       2021.89        65.10 o
  -5   0  11       5545.16       6295.90       130.00 o
  -3   0  11       6442.27       6801.46       150.83 o
  -1   0  11       3139.19       3206.93       218.33 o
   1   0  11        237.66        292.58       105.41 o
   3   0  11        373.60        608.45        45.31 o
  -7   1  11       1421.47       1650.22        43.44 o
  -6   1  11        174.96        237.29        19.16 o
  -5   1  11        382.23        440.53        20.73 o
  -4   1  11         14.90         28.79        16.88 o
  -3   1  11        904.84        835.73        37.38 o
  -2   1  11        300.29        354.55        86.90 o
  -1   1  11       1422.56       1124.24        25.24 o
   0   1  11        580.81        605.98       101.98 o
   1   1  11       4577.79       5313.49       745.84 o
   2   1  11       1015.39       1393.59        26.68 o
   3   1  11       1359.00       1674.47        43.57 o
  -7   2  11        265.88        148.58        24.06 o
  -6   2  11       1439.73       1319.57        38.08 o
  -5   2  11       1106.14       1099.13        34.44 o
  -4   2  11       4551.88       5160.14       121.50 o
  -3   2  11       1454.13       1526.23        44.65 o
  -2   2  11       1655.41       1708.27        47.34 o
  -1   2  11        264.38        309.94        33.30 o
   0   2  11        707.90        883.68        24.62 o
   1   2  11        116.07        100.98        18.50 o
   2   2  11        112.56        111.83        24.25 o
   3   2  11        322.91        426.31        41.59 o
  -7   3  11         36.08         45.44        20.56 o
  -6   3  11       1548.22       1632.94        42.41 o
  -5   3  11        147.66        140.19        21.79 o
  -4   3  11         20.74         15.30        21.94 o
  -3   3  11        193.29        192.51        23.09 o
  -2   3  11       2232.49       1982.29        85.59 o
  -1   3  11          3.80        151.13        94.05 o
   0   3  11       3462.90       2263.18       725.09 o
   1   3  11        125.93        236.19       111.42 o
   2   3  11       3442.15       4562.64        84.71 o
  -6   4  11       2583.07       2342.73        68.52 o
  -5   4  11        239.23        130.49        21.92 o
  -4   4  11       6651.24       6479.63       123.02 o
  -3   4  11         48.37         30.18        19.22 o
  -2   4  11       1895.31       1924.38        50.94 o
  -1   4  11        318.66        359.29        18.18 o
   0   4  11       1798.43       2051.61       106.54 o
   1   4  11        182.94        242.49        21.22 o
   2   4  11         73.40        116.21        23.67 o
  -7   5  11        968.56       1041.72        45.14 o
  -6   5  11        476.69        485.32        25.41 o
  -5   5  11         93.58        105.17        21.10 o
  -4   5  11         64.97         83.37        20.60 o
  -3   5  11         72.49         96.70        19.92 o
  -2   5  11        456.21        421.32        25.89 o
  -1   5  11       1858.37       1481.67        31.97 o
   0   5  11       1582.74       1154.74       444.75 o
   1   5  11       2101.07       1298.90       756.31 o
   2   5  11       1348.17       1302.46        35.35 o
  -7   6  11       1011.23        824.19        45.87 o
  -6   6  11        217.76        145.38        22.17 o
  -5   6  11       5189.11       4726.04        92.67 o
  -4   6  11        947.20        949.33        31.05 o
  -3   6  11       5739.91       5395.77       108.73 o
  -2   6  11        159.44        107.72        20.71 o
  -1   6  11       3213.54       3313.05       360.38 o
   0   6  11        737.35        906.48        53.25 o
   1   6  11        132.95        166.28        18.85 o
   2   6  11         23.25         22.65        29.62 o
  -7   7  11       1065.61       1182.84        47.55 o
  -6   7  11          9.93         13.60        19.11 o
  -5   7  11        390.75        382.43        24.40 o
  -4   7  11        121.37         73.04        19.57 o
  -3   7  11        564.29        506.75        25.56 o
  -2   7  11        105.04        102.30        19.59 o
  -1   7  11       2778.99       2258.77       282.32 o
   0   7  11        118.11         64.03        36.09 o
   1   7  11       3312.49       1943.90       942.03 o
   2   7  11         97.35         90.02        31.81 o
  -7   8  11        580.48        429.08        42.31 o
  -6   8  11       1439.33       1308.79        36.39 o
  -5   8  11       1471.88       1517.63        36.61 o
  -4   8  11       2226.46       1978.15        66.43 o
  -3   8  11       2263.62       2206.14        71.80 o
  -2   8  11       2839.97       2523.01        75.84 o
  -1   8  11       1496.24       1230.12       166.96 o
   0   8  11        239.31        232.22        32.77 o
   1   8  11         33.50         38.96        18.82 o
   2   8  11         45.08         95.05        31.61 o
  -7   9  11        133.13        135.05        36.62 o
  -6   9  11        864.18        955.08        30.09 o
  -5   9  11         14.90         30.19        19.59 o
  -4   9  11          1.79          9.38        18.80 o
  -3   9  11         97.83        113.93        20.71 o
  -2   9  11       1353.73       1035.34        31.50 o
  -1   9  11        207.69        190.05        71.86 o
   0   9  11       2645.86       1602.55       730.18 o
   1   9  11        588.83        417.94       162.42 o
   2   9  11       1581.65       1752.68        58.10 o
  -6  10  11       1860.00       1668.30        55.68 o
  -5  10  11          2.54         18.97        20.34 o
  -4  10  11       2612.29       2585.92        68.59 o
  -3  10  11         50.52         14.24        19.18 o
  -2  10  11       3223.87       2916.41        75.43 o
  -1  10  11          0.53         13.74        15.04 o
   0  10  11        372.22        408.96        20.90 o
   1  10  11         20.45         93.84        23.62 o
  -6  11  11        386.92        516.23        39.97 o
  -5  11  11        111.61         56.74        21.49 o
  -4  11  11         20.38         20.81        19.56 o
  -3  11  11         17.50         15.60        20.05 o
  -2  11  11        735.27        736.99        29.41 o
  -1  11  11        798.36        644.92        22.69 o
   0  11  11       1868.81       1220.11       551.77 o
   1  11  11        683.63        549.77       215.21 o
  -6  12  11        667.25        457.12        43.94 o
  -5  12  11       1550.43       1536.03        36.34 o
  -4  12  11        716.80        600.99        28.45 o
  -3  12  11       3538.29       3061.05        71.37 o
  -2  12  11        781.53        628.34        29.93 o
  -1  12  11       1347.64       1566.35       180.68 o
   0  12  11        100.78        132.01        36.76 o
   1  12  11         72.58        102.58        56.52 o
  -5  13  11        103.60        148.99        35.04 o
  -4  13  11          0.79          2.61        20.14 o
  -3  13  11        131.81        112.22        23.32 o
  -2  13  11          0.78         16.99        21.26 o
  -1  13  11       2136.09       1955.19       226.04 o
   0  13  11          0.65         18.15        24.61 o
  -5  14  11       1188.84       1077.83        55.64 o
  -4  14  11        539.91        480.44        40.20 o
  -3  14  11       1845.08       1725.84        56.38 o
  -2  14  11        367.00        252.30        26.34 o
  -1  14  11        629.64        744.18       162.85 o
   0  14  11        240.59        270.11        29.76 o
  -4  15  11          0.12          3.81        33.57 o
  -3  15  11         27.21          4.64        33.24 o
  -2  15  11        417.84        268.35        41.52 o
  -1  15  11        671.61        669.01        35.31 o
  -3  16  11        147.21        136.62        37.55 o
  -2  16  11        877.95        687.23        52.99 o
  -1  16  11         12.12         46.42        27.65 o
  -6   0  12       2798.50       3339.73        85.51 o
  -4   0  12       4416.35       5207.47       117.63 o
  -2   0  12        495.90        467.37        34.61 o
   0   0  12         27.12         20.57        17.99 o
  -7   1  12        119.40        164.93        74.59 o
  -6   1  12        356.82        518.80        24.37 o
  -5   1  12          3.30         18.82        18.72 o
  -4   1  12        638.67        919.33       113.59 o
  -3   1  12        199.02        288.18        31.84 o
  -2   1  12       2146.08       2528.31       300.12 o
  -1   1  12        441.58        512.31        70.88 o
   0   1  12       2378.44       2404.82       385.44 o
   1   1  12        313.56        499.33        26.39 o
  -7   2  12       1309.38       1057.00        56.04 o
  -6   2  12        883.25        788.42        35.89 o
  -5   2  12       3067.49       3193.27        83.30 o
  -4   2  12       1653.15       1781.07        46.27 o
  -3   2  12       1673.30       1447.86        42.09 o
  -2   2  12        533.38        553.39        32.33 o
  -1   2  12        174.27        166.81        17.98 o
   0   2  12         90.06        123.53        26.22 o
   1   2  12        134.77        191.90        56.64 o
  -7   3  12        587.10        753.96        46.72 o
  -6   3  12          5.55         37.31        22.64 o
  -5   3  12         43.78         88.02        24.33 o
  -4   3  12        239.67        226.46        26.12 o
  -3   3  12       2394.68       2240.58        77.19 o
  -2   3  12         11.55         29.47        22.35 o
  -1   3  12       3345.87       2608.56       488.83 o
   0   3  12        189.32        138.56        70.10 o
   1   3  12       2969.09       2490.83       551.44 o
  -7   4  12        977.26        759.43        50.49 o
  -6   4  12        375.19        431.64        26.61 o
  -5   4  12       3893.00       3822.05        83.63 o
  -4   4  12        595.19        552.79        29.97 o
  -3   4  12       1830.84       1733.43        45.96 o
  -2   4  12        237.65        193.70        24.79 o
  -1   4  12        394.41        448.82        66.43 o
   0   4  12          0.13         22.40        17.32 o
   1   4  12         55.52         72.99        27.58 o
  -6   5  12          8.46          6.90        30.64 o
  -5   5  12         25.53         12.89        21.23 o
  -4   5  12        225.65        250.02        25.09 o
  -3   5  12       1021.97        946.21        32.04 o
  -2   5  12       1771.63       1310.70        37.17 o
  -1   5  12        610.63        495.04        45.14 o
   0   5  12       1398.87       1005.00       339.50 o
   1   5  12       1476.75       1183.69       541.13 o
  -6   6  12       2147.62       1972.38        59.44 o
  -5   6  12        265.55        200.29        24.24 o
  -4   6  12       2951.35       2514.00        72.16 o
  -3   6  12         17.17         43.05        20.30 o
  -2   6  12       1160.70       1004.52        33.79 o
  -1   6  12        118.69        155.44        18.57 o
   0   6  12          3.89         42.34        18.95 o
   1   6  12          8.01         20.30        26.15 o
  -6   7  12         20.33         19.60        30.29 o
  -5   7  12         25.32         51.50        20.64 o
  -4   7  12        421.70        421.44        26.47 o
  -3   7  12         39.81         96.00        21.36 o
  -2   7  12       2713.29       2064.33        66.65 o
  -1   7  12        143.93        236.81        89.08 o
   0   7  12       2357.81       1796.66       781.57 o
   1   7  12         30.89         64.21        26.61 o
  -6   8  12       1336.42       1217.81        52.98 o
  -5   8  12        702.37        586.25        29.33 o
  -4   8  12       1253.99       1122.26        33.61 o
  -3   8  12       1189.49       1036.32        31.89 o
  -2   8  12        728.78        604.56        29.62 o
  -1   8  12         52.83         63.32        16.43 o
   0   8  12         74.63         44.54        31.77 o
   1   8  12         14.88         25.26        27.11 o
  -6   9  12          8.67         59.47        33.58 o
  -5   9  12         71.01         64.20        31.29 o
  -4   9  12         79.05         78.21        20.54 o
  -3   9  12       1056.42        846.08        30.82 o
  -2   9  12        505.48        400.73        26.56 o
  -1   9  12       3197.34       2733.89       305.36 o
   0   9  12        231.33        180.03        53.25 o
  -5  10  12       1842.27       1655.59        58.56 o
  -4  10  12          2.87         18.95        18.95 o
  -3  10  12       2414.58       2308.16        60.60 o
  -2  10  12         93.91         46.06        22.41 o
  -1  10  12        242.73        296.87        98.01 o
   0  10  12          1.25          2.37        25.57 o
  -4  11  12         63.81         64.75        31.63 o
  -3  11  12        470.24        385.19        25.63 o
  -2  11  12        676.17        601.73        42.47 o
  -1  11  12       1820.07       1459.13       133.08 o
   0  11  12        611.73        701.90       310.24 o
  -5  12  12        282.38        338.99        40.56 o
  -4  12  12       1151.20        926.41        47.42 o
  -3  12  12        512.69        391.02        40.16 o
  -2  12  12        770.33        443.09        45.59 o
  -1  12  12          9.71         10.51        24.81 o
  -4  13  12        170.46        209.93        38.38 o
  -3  13  12          6.03         35.58        35.58 o
  -2  13  12       1642.18       1475.49        59.74 o
  -5   0  13       2913.56       3162.64        88.39 o
  -3   0  13       1242.44       1193.65        45.33 o
  -1   0  13          4.58         30.83        25.52 o
  -6   1  13         40.35         55.44        42.34 o
  -5   1  13        566.12        711.92        59.23 o
  -4   1  13        586.72        911.18       121.61 o
  -3   1  13       1586.43       1816.34        34.47 o
  -2   1  13        603.87        720.98       118.10 o
  -1   1  13       2763.16       2366.18       239.89 o
   0   1  13        520.78        914.47       149.91 o
  -6   2  13       1452.93       1502.14        71.68 o
  -5   2  13        480.37        491.02        48.45 o
  -4   2  13       1517.96       1643.86        46.30 o
  -3   2  13        103.96         73.93        26.48 o
  -2   2  13        127.62        172.01        29.73 o
  -1   2  13          0.10          7.30        24.53 o
   0   2  13        126.09        199.22        53.03 o
  -6   3  13          5.18         39.63        39.63 o
  -5   3  13         14.02         28.98        35.04 o
  -4   3  13       1425.34       1630.43        43.25 o
  -3   3  13          2.18        134.08        26.24 o
  -2   3  13       2261.35       2089.98        67.86 o
  -1   3  13         83.74        218.27        99.70 o
   0   3  13       1586.41       2131.66       933.41 o
  -5   4  13        148.61        114.68        38.20 o
  -4   4  13       1078.00       1029.76        37.49 o
  -3   4  13        252.21        130.87        25.95 o
  -2   4  13         98.51         32.44        25.55 o
  -1   4  13         18.25         53.22        25.74 o
   0   4  13        392.48        475.50        72.87 o
  -5   5  13        140.10         74.04        36.69 o
  -4   5  13        808.94        858.55        47.34 o
  -3   5  13       1199.99       1113.55        35.37 o
  -2   5  13       1407.36       1265.14        54.45 o
  -1   5  13        971.84        696.22        87.83 o
   0   5  13        785.56       1140.37       526.00 o
  -5   6  13       1349.08       1150.77        57.14 o
  -4   6  13         19.72         39.30        31.36 o
  -3   6  13        800.40        665.60        45.67 o
  -2   6  13          1.62         31.84        31.84 o
  -1   6  13         21.97         40.04        25.67 o
  -5   7  13        346.20        382.46        40.73 o
  -4   7  13         64.43         27.79        31.81 o
  -3   7  13       1884.29       1729.78        56.70 o
  -2   7  13        146.32         68.18        35.48 o
  -1   7  13       2019.24       1805.24       348.38 o
  -4   8  13        522.30        394.67        42.87 o
  -3   8  13        177.89        103.61        35.70 o
  -2   8  13         50.89          4.96        34.93 o
  -1   8  13         31.58         44.26        32.72 o
  -4   9  13        506.84        488.00        42.84 o
  -3   9  13        250.81        190.08        37.22 o
  -2   9  13       1746.41       1395.03        59.40 o
  -3  10  13          2.32         10.79        34.26 o
  -3   1  14        340.88        459.73        41.16 o
                                                
